# Supplementary material for: Critical Factors in Sample Collection and Preparation for Clinical Metabolomics of Underexplored Biological Specimens
Source: Metabolites. 2024 Jan 5;14(1):36. doi: 10.3390/metabo14010036 (PMC10819689; doi:10.3390/metabo14010036)
Supplement: Supplementary file 1 [file metabolites-14-00036-s001.zip]

Archive with 1 entries (1 files):
- metabolites-2765069-supplementary.xlsx
