# Supplementary material for: Critical Factors in Sample Collection and Preparation for Clinical Metabolomics of Underexplored Biological Specimens
Source: Metabolites. 2024 Jan 5;14(1):36. doi: 10.3390/metabo14010036 (PMC10819689; doi:10.3390/metabo14010036)
Supplement: Supplementary file 1 [file metabolites-14-00036-s001.zip › metabolites-2765069-supplementary.xlsx]

## Sheet: Human Breast Milk 
Critical Factors in Sample Collection and Preparation for Clinical Metabolomics of Underexplored Biological Specimens
Hygor M. R. de Souza, Tássia T. P. Pereira, Hanna C. de Sá, Marina A. Alves, Rafael Garrett, and Gisele A. B. Canuto
Supplementary Material
Specimen	Pre-collection	Collection/Processing	Extraction Method	Analytical platform	Publication year	Reference
Colostrum and Mature Milk	First drops of the breast milk were discarded	Samples were stored at -80 °C until analysis. Whole milk without treatment was centrifuged (12,000 rpm, 4℃, 15 min). The supernatant was colleted and the centrifugation process was repeated	The supernatant was extracted using cold MeOH by vortexing and centrifugation (4℃, 12,000 rpm, 15 min). The dried extract was reconstituted with the derivatizing agents (methoxyamination hydrochloride in pyridine), incubated (30 min, 80℃), and derivatized (90 min, 70℃) using BSTFA reagent (1% trimethylsilyl chloride, v/v). After cooling the samples to 25 °C, fatty acid methyl esters (in chlorofor…	GC-MS	2022	[13]
Breast milk	Hands were washed with soap and water; nipples were washed with water	Milk expression was done using breast milk pumps. Samples were stored at -20◦C until analysis. After that, the aliquot was defrosted and collected before and after HoP (62.5 °C, 30 min, followed by fast cooling to 4 °C)	LC-MS: Samples were thawed at room temperature and then heated in a water bath (33 °C, 10 min). MeOH:MTBE (1:1, v/v) was used for extraction, internal standards were used, followed by a 4-fold dilution of the supernatant with a MeOH:MTBE (1:1, v/v) solution. CG-MS: Metabolites were extracted using a mixture of 50% MeOH:n-hexane (2:1, v/v) and 50% MeOH:HCl (3N) (1:1, v/v) containing IS solution. D…	LC-MS and GC-MS	2022	[14]
Colostrum, Transition Milk, and Mature Milk	Breast skin was cleaned with water and soap; first drops of the breast milk were discarded	Milk was collected using a sterile pumper in sterile bottles. Samples were stored at -20 °C in deep freezers and sent to the laboratory to be stored at -0 °C until further analysis	MeOH:MTBE (1:1, v/v) was used for extraction, followed by centrifugation (4,000 g, 15 °C, 15 min). An aliquot was dried in a speed vacuum system (45 °C, 1h) and reconstituted with the derivatizing agents. Subsequently, silylation was performed with MSTFA, followed by incubation (80 °C, 15 min) and centrifugation (2,039 g, 5 min)	GC-MS	2022	[15]
Breast milk	-	An electric pump was used in breast milk sampling and transported to the lab at 4 °C within 6 h. All samples were stored at -80 °C before analysis.	Samples were thawed at 37 °C. Metabolites were extracted using CHCl3:MeOH (2:1, v/v) by vortex mixing for 30 min, followed by the addition of NaCl solution (0.9%), vortexing for 30 min, and centrifugation (8,000 rpm, 10 min). The chloroform layer was collected and then dried under a gentle stream of nitrogen. The dried sample was concentrated using a mixture of CHCl3:MeOH (2:1, v/v)	LC-MS	2021	[16]
Breast milk	-	The milk was collected and immediately placed in a refrigerator at -20 °C. Samples were transported refrigerated and placed at -80 °C within 2 h	Samples were thawed at 4 °C and homogenized in an ice bath for 60 s. Metabolites were extracted using MeOH:ACN (1:1, v/v), vortex mixed for 1 min and centrifugated (14,480 g, 4 ℃, 10 min)	LC-MS	2021	[17]
Breast milk	-	Samples were collected directly before and after Holder pasteurization and then stored at -80 °C	The samples were thawed at room temperature followed by heating in a water bath (33 °C, 10 min). Metabolites was extracted using MeOH:MTBE (1:1, v/v) with an internal standard solution, followed by shaken (1,400 rpm, 20 °C, 1 min) and centrifugation (4,000 g, 15 °C, 15 min). The supernatant was diluted in a mixture of MeOH:MTBE (1:1, v/v)	LC-MS	2020	[18]
Breast milk	-	Samples were obtained by pump expression and then stored at -20 °C before transport to the laboratory for storage at -80 °C	LLE extraction method: CHCl3:MeOH (1:2, v/v) was used for extraction. Dilution with CHCl3:H2O (1:1, v/v) by vortexing for 30 s, followed by centrifugation (5,000 g, 10 min). The upper aqueous fraction was collected for further analysis. The lower organic phase was diluted 50-fold, and an aliquot was used as a dissolving solution for the enriched phospholipid fraction. SPE extraction method: MeOH …	LC-MS	2019	[19]
Breast milk	-	Milk was collected into bisphenol A-free polypropylene containers, mixed, and centrifuged (3,000 g, 4 °C, 15 min). The fat layer from the top was discarded. This process was repeated twice. The aqueous phase was stored at -80 ◦C	Extraction method was not described	LC-MS and GC-MS	2019	[20]
Colostrum, Transition Milk, and Mature Milk	-	All samples were snap-frozen, stored in liquid nitrogen and transported to the laboratory. The whole milk was homogenized by vortexing for 30 s, transferred into new sterile microcentrifuge tubes in aliquots and immediately stored at -80 °C until analysis	Milk samples were thawed on ice and vortexed thoroughly. Polar metabolites were extracted using 400 mL of cold MeOH, followed by vortexing for 30 s, incubation (-80 °C, 6-8h), and centrifugation (12,000 g, 4 °C, 10 min). The supernatant was lyophilized under vacuum. The dried samples were reconstituted in 80% MeOH, vortexed for 30 s, incubated (4 °C, 15 min), and then centrifugated (12,000 g, 4 °…	LC-MS	2021	[21]
Colostrum, Transition Milk, and Mature Milk	-	Samples were obtained by pump expression and homogenized by vortexing for 30 s. An aliquot was collected and stored at -80 °C until analysis	Samples were mixed with internal standards and dried in a SpeedVac. The dried samples were extracted using cold MeOH 50% and 80% v/v MeOH/H2O, followed by centrifugation (17,000 g, 4°C, 15 min). The supernatants were dried and then derivatized by methyl chloroformate alkylation	GC-MS	2019	[22]
Colostrum	-	Sample collection is not detailed	MTBE:MeOH (5:1, v/v) was used for extraction, followed by sonification for 10 min, incubation (−40 °C, 1 h), and centrifugation (3,000 rpm, 4 °C, 15 min). The supernatant was dried, reconstituted in MeOH:CHCl3 (1:1, v/v), and centrifugated (12,000 rpm, 4 °C, 15min)	LC-MS	2020	[23]
Breast milk	-	Samples were obtained by manual expression or by pump	LC-MS: MeOH:MTBE (1:1, v/v) was used for extraction, followed by vortex mixing for 1 min, centrifugation (4,000 g, 15 °C, 15 min) CG-MS: The extracted metabolites were dried and reconstituted with the derivatizing agents (solution of O-methoxyamine hydrochloride in pyridine). The mixture was mixed vigorously for 5 min. Methoxylation was carried out in a water bath (80 °C, 15 min), followed by add…	LC-MS and GC-MS	2022	[24]

## Sheet: Ocular Fluids 
Critical Factors in Sample Collection and Preparation for Clinical Metabolomics of Underexplored Biological Specimens
Hygor M. R. de Souza, Tássia T. P. Pereira, Hanna C. de Sá, Marina A. Alves, Rafael Garrett, and Gisele A. B. Canuto
Supplementary Material
Specimen	Pre-collection	Collection/Processing	Extraction Method	Analytical platform	Publication year	Reference
Tears	-	Schirmer strips pulling the lower lid gently for 5 minutes and placed in an Eppendorf tube at -80 °C	Centrifugation and extraction with NeoBase 2 Non-derivatized MSMS Kit, followed by succinylacetone derivatization for an hour	LC-MS	2019	[27]
Tears	Anesthetic eye drops were applied 5 min before collection	The Schirmer strip was used in the affected eye in the case group and in both eyes for the control group. It was positioned in the palpebral fissure for 5 min, then the samples were stored at -80 °C	The strips were cut and extracted with 90% MeOH with vortexing for 15 min. The extract was centrifuged and lyophilized at temperatures below 10°C for 12 hours. The dried pellet was resuspended using deionized water	LC-MS	2023	[28]
Tears	-	Samples were obtained with a microcapillary glass tube, collecting about 2-5 μL per eye without anesthesia. The samples were stored at -80 °C	ACN extraction and homogenization by vortexing. The extracts were shaken for 30 min at 4◦C on a planar shaker and centrifuged (4,000g, 4 ◦C, 10 min)	LC-MS	2023	[29]
Vitreous humor	-	Samples were collected during the initial dry vitrectomy. Samples were covered with early cryocoats of liquid nitrogen and then stored at -80 °C	The VH was extracted twice with a mixture of CHCl3/MeOH (1:2, v/v) and CHCl3/MeOH (1:1, v/v) followed by centrifugation (8,000 rpm, 20 min)	LC-MS	2023	[31]
Vitreous humor	-	Sample were collected using the vitrectomy cutting function and manually aspirated into a syringe. It was stored in liquid nitrogen and later transferred to -80°C	MeOH/MTBE/H2O (6:10:5 v/v) extraction was used. The solution was vortexed for 30 s and then allowed to rest for 5 minutes at room temperature and centrifugated (1000 g, 10 minutes). The aqueous phase and the organic phase were separated and evaporated using a vacuum concentrator	LC-MS	2023	[32]
Tears (and serum)	-	The collection was carried out using the Schirmer Test for 5 minutes. The strips containing tears were stored at -80°C	The strips were cut and extracted using MeOH containing internal standards, mixed in a thermomixer, and then centrifugated	DIMS	2019	[33]
Tears	-	Samples were collected using capillary tubes. At least 20 μL of tear samples were collected from each participant, tubes were stored at -80°C	MeOH extraction with sample incubation at -80°C for 2 h. Centrifugation, lyophilization, and reconstitution with ACN/H2O (1:1, v/v) solution.	LC-MS	2019b	[34]
Tears	Patients stopped using artificial tears for 48 hours before collection	Samples were collected using the Schirmer Test for 5 minutes. The tip of the strip was cut to avoid contamination. The strips containing the tears were stored at -80 °C	The strips were homogenized using ceramic beads and cold MeOH, followed by centrifugation	LC-MS	2021	[35]
Tears (and sweat)	Pupils were dilated	Schirmer strip was placed at the temporal section of the lower conjunctival fornix, eyes were closed until the end of the colection. The procedure was done in both eyes at the same time. The strips were stored at -20 °C	Samples were thawed, and a deuterated eicosanoid standard mixture was applied. MeOH 80% was added to the filter paper, the samples were vortexed and shaken for 30 min, and the liquid was transferred to a new glass vial. The extract was dried with nitrogen and reconstituted in a MeOH 5% solution containing internal standards	LC-MS	2022	[36]
Aqueous and vitreous humor	-	Both fluids were collected using a sterile syringe before surgery. AH was collected from a corneal incision and VH from the vitrector aspiration line, then immediately stored at -80°C	MeOH extraction and vortexing. The extracts were centrifuged (15000 rpm, 5 min, 4 °C), and diluted with 50% MeOH and then centrifuged again at the same condition	LC-MS	2022	[37]
Aqueous humor (and plasma)	Anesthesia and disinfection. The surgeries were performed in the morning	AH was collected through corneal paracentesis with a fine-gauge needle. Samples were stored at -80°C	Sample homogenization by vortexing for 10 s. Ice-cold MeOH (cointaining IS) extraction. The mixture was centrifuged (16,000 g, 4°C, 10 min). The supernatant was collected and centrifuged again for 5 min	LC-MS	2021	[38]
Tears	-	Schirmer strip test and storage at -80 °C	The strip was thawed, and the tears were extracted with 80% MeOH. After ultrasonication, the supernatant was centrifuged, dried in a vacuum concentrator, and reconstituted with HPLC double-distilled water.	LC-MS	2020	[39]
Aqueous humor	Topical anesthesia and disinfection	Samples were collected before cataract surgery by paracentesis and stored at -80 °C	75% methanol (containing IS) extraction, vortexing for 10 s, homogenization for 5 minutes, and the extracts were centrifuged (12,000 g, 15 min, 4°C). The supernatant was dried and derivatized by incubation on methoxyamine salt and silylation	GC-MS	2019a	[40]
Aqueous humor	Surface anesthesia and disinfection	Samples were aspirated and immediately stored at -80 °C	ACN/MeOH (1:1 V/V) extraction, sonication (10 min, ice bath), incubation (-40 °C, 1 h), and then centrifugation (13800g, 15 min, 4 °C)	LC-MS	2023	[41]
Aqueous humor	-	Samples were obtained using a needle at the start of the surgical procedure, clarified by centrifugation (15,000g, 5 minutes), and stored at -80°C	Cold mixture ACN/MeOH (1:1 V/V) extraction through vortexing. Sonication (1 hour in ice bath), incubation (-20 °C, 1 hour), and centrifugation(14.000g, 20 min, 4°C). The supernatants were dried and resuspended in 50% ACN. The samples were filtered using a 0.22 μm cellulose acetate membrane.	LC-MS	2020	[42]
Aqueous humor	-	Samples were collected from a corneal incision during anterior segment surgery by manual aspiration using a cannula. It was frozen immediately and stored at -80° C	ACN/MeOH (1:1 V/V) extraction followed by derivatization with trimethylsilyl	GC-MS	2023	[43]
Aqueous humor	No hormonal medication and eye drops. Surface anesthesia and disinfection	The AH samples were collected by puncture and transferred to microtubes for centrifugation (16.000 x g, 4 °C, 15 min). The supernatant was transferred to cryogenic vials	ACN/MeOH (1:1, v/v) extraction, vortexing for 30s and sonication (10 min, ice bath), incubation (- 40 °C, 1h)	LC-MS	2021	[44]
Aqueous humor	-	Samples were taken by paracentesis made in the peripheral cornea in the mid-anterior chamber. The samples were instantly frozen in dry ice before storage at -80 °C	ACN/MeOH (1:1, v/v) extraction and centrifugation (600g, 15 minutes, 4°C), vortexing for 30 s, rapidly frozen in liquid nitrogen for 1 min, thawed at room temperature for 5 min, and then sonicated for 10 minutes. This process was repeated twice. The supernatant was dried and reconstituted in 20% ACN for RPLC-MS and 70% ACN for HILIC-MS.	LC-MS	2022	[45]
Aqueous humor	-	Samples were collected by anterior chamber paracentesis at the beginning of the cataract surgery under sterile conditions. Care was taken to avoid contamination of samples with blood or touching intraocular tissues. The specimens were stored at -80°C	ACN/MeOH (1:1 V/V) extraction with centrifugation (14,000 g, 4°C, 20 min). The supernatant was dried in a vacuum centrifuge	LC-MS	2021	[46]
Aqueous humor	-	Samples were collected before cataract surgery, by aspiration with a needle, next it was stored at -80°C	MeOH/EtOH (1:1, v/v) extraction at -20°C. After extraction, the samples were kept on ice for 10 min and centrifuged (21,000g, 20 min, 4°C). The supernatant was filtered using a 0.22 µm nylon filter	LC-MS	2021	[47]
Aqueous humor	Topical anesthesia	Samples were collected by a puncture on the anterior chamber with a needle, and stored at ‑80˚C	CHCl3/MeOH (2:1, v/v) extraction. Thereafter, pure H2O was added, vortexed for 1 min, and centrifuged (1,006.2 x g, 10 min, 4˚C). The organic phase was evaporated and resuspended in isopropanol/MeOH (1:1) with an IS, vortexed and centrifuged (16,099.2 x g, 10 min, 4˚C)	LC-MS	2022	[48]
Aqueous humor	-	Samples were collected prior to surgery and stored at -80°C	-	GC-MS e LC-MS	2023	[48]
Aqueous humor	-	Samples were collected by paracentesis and stored at -80°C	Samples were thawed on an ice bath and centrifuged (3,000 g, 5 min, 4 ºC). CHCl3/MeOH (3:1, v/v) with an IS was added for extraction. The extract was kept in a freezer at -20 ºC for 20 min, centrifuged (14,000 g, 4 ºC, 20 min), evaporated using a CentriVap vacuum concentrator, and lyophilized. Sample derivatization and injection were performed by an automated system in which it was derivatized wi…	GC-MS	2019	[49]
Aqueous humor	-	Extraction during the surgical treatment for both cases and controls. Samples were stored at -80 °C immediately after extraction	-	GC-MS	2020	[50]
Aqueous humor	-	Samples were collected by punction by a small incision along the limbus, transferred to a cryogenic vial in liquid nitrogen, and then stored at -80 °C	Thawed samples were mixed with an IS and vortexed, and then extracted with a chilled MeOH/ACN mixture (2:1, v/v), vortexed for 1 min, ultrasonicated (ice bath, 10 min), and stored at -20 °C for 30 min. The extract was centrifuged (13 000 rpm, 4 °C, 15 min). The supernatant was dried and ressuspended with MeOH 25%, samples were vortexed for 30 s and ultrasonicated for 3 min before being stored at …	LC-MS	2023	[51]
Tears	-	The tears were collected with ST. One strip was used for each eye, placed at the conjuctival sac for 10 min, and after the two streaps were combined as one sample for extraction	The strips were unfrozen on ice, ground at 65 Hz for 90 s with MeOH 80%, and after vortexed and ultrasonicated at 4 °C for 30 min. The extraction was followed by centrifugation and removal of supernatant	LC-MS	2023	[52]
Vitreous humor (and plasma)	-	The vitreous humor was collected before the vitrectomy and stored at -80°C	CHCl3/MeOH (2:1, v/v) extraction with vortexing for 30s and stand for 5 minutes at room temperature before centrifugation (13,000 g, 15 min). Both phases were separated, collected, and dried at room temperature under vacuum.	LC-MS	2022	[53]
Tears (and serum)	-	Tears were collected using glass capillary tubes, then centrifuged and stored at -70 °C	Tears were diluted in ultra-pure water and dried in a vacuum centrifuge, then underwent a derivatization process where they were resuspended in AccQ-Tag Ultra borate buffer and AccQ-Tag	LC-MS	2022	[54]
Tears	-	The Schirmer strip was placed over the lower lid for 5 min. After collection, the samples were stored at -80°C	Strip was cut and processed with ultrapure water using 0.22 µm GV filter devices in an ice box for 30 minutes, followed by centrifugation (13,800 x g, 4° C, 15 min). The filtrate was extracted with ACN/MeOH (1:1 V/V) containing an IS, the extracts were vortexed for 30 s, sonicated (10 min, ice bath), and incubated (1h, -40°C). Then, the sample was centrifuged (13,800 x g, 4°C, 15 min)	LC-MS	2022	[55]
Tears	Anesthesia and disinfection	Samples were collected using capillary tubes and transferred to a sterile microcentrifuge tube for storage at -80 °C	Samples were prepared using a CE-IVD–Certified JASEM Organic Acids Kit for LC-MS/MS	LC-MS	2020	[56]

## Sheet: Sebum 
Critical Factors in Sample Collection and Preparation for Clinical Metabolomics of Underexplored Biological Specimens
Hygor M. R. de Souza, Tássia T. P. Pereira, Hanna C. de Sá, Marina A. Alves, Rafael Garrett, and Gisele A. B. Canuto
Supplementary Material
Specimen	Pre-collection	Collection/Processing	Extraction Method	Analytical platform	Publication year	Reference
Sebum	-	Each participant was swabbed by a clinician on the upper back with cotton-based medical gauze (7.5 cm × 7.5 cm) to collect sebum on the skin. The sampled gauze swabs were sealed in background-inert plastic bags and transported to the central facility where they were stored at -80 °C until the end of recruitment	Methanol was added to each glass bottle followed by vortex-mixing and sonication at ambient temperature to extract sebum metabolites from gauze. The extracted metabolite-rich methanol was decanted from the gauze swab bottle, and this solution was passed through a filter. The sample was concentrated at ambient temperature for 12 h to remove methanol, and sebum extracts dried pellets were stored at…	LC-MS	2021	[60]
Sebum	-	Each subject was swabbed on the upper back with a medical gauze. The gauze with sebum was sealed in plastic bags and stored at -80°C	Samples were incubated for 5 min at 60°C before proceeding with the trapping step. Trapping was performed by purging 500 mL of the sample headspace at 50 mL·min-1 through a Tenax TA adsorbent tube kept at 40°C. Dry nitrogen was used as the purge gas	GC-MS	2019	[61]
Sebum	-	Each participant was swabbed on the right side of the upper back, using 15 cm by 7.5 cm gauzes that had each been folded twice to create a four-ply swab. The surface area of sampling was approximately 5cm, pressure was applied uniformly whilst moving the swab across the upper back for ten seconds. The gauzes were placed into Sterilin polystyrene 30 mL universal containers. Samples were transferre…	Each gauze swab was transferred to an inert glass bottle. Methanol was added to each glass bottle and followed by vortex-mixing and sonication at ambient temperature to extract sebum metabolites from gauze. The extracted metabolite-rich methanol was decanted from the gauze swab bottle and this solution was passed through a filter. Each fraction was vacuum concentrated at ambient temperature for 1…	LC-MS	2021	[62]
Sebum	-	Sampling of sebum with adhesive patches (Sebutape™, CuDerm Corporation, Dallas, TX, USA) applied onto the central region of the forehead	The adhesive patches were transferred to the glass tubes pre-loaded with the internal standard mixture. The patches were extracted twice with ethanol containing 0.0025% of butylhydroxytoluene (BHT) to prevent oxidation, and further processed by liquid–liquid extraction with ethyl acetate. The upper organic phases were pooled into pre-labeled clean glass tubes and dried under nitrogen. The dry ext…	GC-MS	2021	[64]
Sebum	-	Each participant was swabbed on the right side of the upper back, using 15 cm by 7.5 cm gauzes that had each been folded twice to create a four-ply swab. The surface area of sampling was approximately 5cm x 5 cm, pressure was applied uniformly whilst moving the swab across the upper back for ten seconds. The gauzes were placed into Sterilin polystyrene 30 mL universal containers. Samples were tra…	Each gauze swab was transferred to an inert glass bottle. Methanol was added to each glass bottle, followed by vortex-mixing and sonication at ambient temperature to extract sebum metabolites. The extracted metabolite-rich methanol was decanted from the gauze swab bottle and passed through a filter. Each fraction was vacuum concentrated at ambient temperature for 12 h to remove methanol and store…	LC-MS	2022	[65]
Sebum	-	Sampling was done by applying medium pressure to the area. This was repeated six times for a given sampling area, with sebum being collected on the same side of the swab	Dynamic headspace (DHS) GC-MS was used for gauze swabs with sebum. The sample was incubated while the headspace was purged with a controlled inert gas flow through an adsorbent tube. Once extraction and preconcentration were completed, the adsorbent tube was automatically desorbed using the GERSTEL thermal desorption unit (TDU). Analytes were then cryofocused on the GERSTEL cool injection system …	GC-MS	2022	[67]
Sebum	-	Sebum was collected with the Sebutapes adhesive patches. Two patches were placed on the center of the forehead, and two patches were applied on the most prominent area of the cheeks, one on each side, to absorb sebum for 30 min. The patches were removed and placed on storage cards, labeled appropriately as non-acne controls (NA1–NA30) and acne cases (A1–A30). The cards were stored refrigerated un…	Tapes were extracted with 10 ml of absolute EtOH containing 0.025% butylated hydroxytoluene. EtOH was evaporated almost to dryness under nitrogen. The concentrated EtOH solution was subjected to liquid-liquid extraction with ethyl acetate. The final lipid extract was dissolved in H2O/MeOH/iPrOH (40/40/20) to obtain a sebum solution at the final weight per volume concentration of 5 mg/ml. Before a…	CG-MS	2021	[74]

## Sheet: Seminal Plasma 
Critical Factors in Sample Collection and Preparation for Clinical Metabolomics of Underexplored Biological Specimens
Hygor M. R. de Souza, Tássia T. P. Pereira, Hanna C. de Sá, Marina A. Alves, Rafael Garrett, and Gisele A. B. Canuto
Supplementary Material
Specimen	Pre-collection	Collection/Processing	Extraction Method	Analytical platform	Publication year	Reference
Seminal plasma	Sexual abstinence for 3 to up to 4 days	Samples were collected by masturbation. All samples were stored at -80 until analysis	ACN extraction through vortexing	LC-MS	2023	[77]
Seminal plasma	Sexual abstinence for 3 to up to 7 days	Samples were centrifuged (3,000 g, 15 min), and the sperm-free seminal plasma samples obtained were stored at -80 ℃.	Cold MeOH extraction through vortexing for 1 min, followed by centrifugation (12,000 rpm, 4 ℃, 10 min). The dried extract was added to a mixture of cold MeOH:H2O (80:20, %v/v) containing 2-chloro-l-phenylalanine. The supernatant was filtered through a 0.22-μm membrane.	LC-MS	2023	[78]
Seminal plasma	Patients diagnosticated with asthenozoospermic. Healthy subjects were selected with a proven normal computer-assisted semen analysis (CASA) test result	Samples were collected by masturbation. Seminal plasma was purified by semen centrifugation (825 g, 25 °C, 10 min), and then the supernatant (seminal plasma) was collected and stored at -80 °C	Cold mixture MeOH:ACN (1:1, v/v) extraction by vortexing. Incubation (-20 °C, 10 min) followed by centrifugation (14,000 g, 4°C, 15 min). The dried extract was reconstituted using a mixture of solvents of H2O:ACN (1:1, v/v), followed by vortexing for 1 min and centrifugation 14,000 g, 4°C, 15 min).	LC-MS	2020	[79]
Seminal plasma	Patients with diagnosed infertility and healthy subjects without obesity and metabolic diseases	Samples were collected by masturbation and evaluated according to WHO criteria. All samples were stored at -80 C	Metabolites in seminal plasma were grouped with mixed-mode solid phase extraction, and then tagged via two derivatizations in accordance with Wu 2019 [89]	LC-MS	2020	[80]
Seminal plasma	Sexual abstinence for at least two days	The samples were collected by masturbation. All samples were stored at -80 C	Cold MeOH extraction through vortexing followed by centrifugation (12,000 g, 4 °C, 10 min). The supernatants were then passed through 0.22-μm filtered syringes.	LC-MS	2019	[81]
Seminal plasma and Sperm	Sexual abstinence for 2 to up to 7 days	Samples were subjected to density gradient centrifugation (50% and 90% discontinuous gradient of sperm separation medium) and centrifuged (600 g, 22 °C, 20 min). The supernatant (seminal plasma) was collected in a separate tube and stored at -80 °C. The 90% pellet (mature sperm fraction) was resuspended in phosphate-buffered saline (PBS, pH 7.4). The sperm cells in this fraction were then counted…	Sperm metabolites were extracted by adding MeOH/H2O (1:1, v/v) and ultrasonic homogenization for 2 min on ice. Samples were centrifuged (5,300 g, 4 °C, 5 min) and the supernatants were treated according to the protocol provided by the Biocrates	FIA-MA and LC-MS	2019	[85]
Seminal plasma and Sperm	Sexual abstinence for 2 to up to 7 days	In accordance with Ref [86]	In accordance with Ref [86]	LC-MS	2021	[82]
Seminal plasma	-	Samples were collected by masturbation and evaluated according to WHO criteria. All samples were centrifugated (4 °C, 3,000 g, 15 min) and the supernatant was stored at -80 C	ACN was used for the protein precipitation step, followed by vortexing and centrifugation (4 °C, 14,000g, 15 min).	LC-MS	2020	[87]
Seminal plasma	Patients with diagnosed oligoasthenoteratospermia and healthy subjects without obesity and metabolic diseases.	Samples were collected by masturbation and evaluated according to WHO criteria (semen volume, sperm concentration, count, progressive motility, total motility and morphology). All samples were stored at -80 C	MeOH/CHCl2/H2O (1:1:1 v/v/v) extraction by vortexing. For setp 1, the upper phase was mixed with ammonium acetate buffer solution and vortexed with MAX sorbents for 20 min, followed by centrifugation (18,000g, 3 min). The supernatant was reserved, and the pellet of MAX sorbents was rinsed with water three times. For step 2, the lower phase dried was reconstituted with ammonia–methanol solution an…	LC-MS	2019	[88]
Seminal plasma	-	Samples were collected by masturbation. All samples were stored at -80 C	LC-MS: Cold MeOH extraction by mixing for 1 min in an ice bath, followed by incubation (-20 °C, 15 min). The samples were centrifuged (13,000 rpm, 4 °C, 15 min). The supernatants were filtered using 0.22 µm nylon filters. GC-MS: After carrying out the step mentioned above (without the filtration step), the supernatant was evaporated (36 °C, 2h), followed by the two-stage derivatization process.	LC-MS and GC-MS	2022	[89]

## Sheet: Cerebrospinal Fluid 
Critical Factors in Sample Collection and Preparation for Clinical Metabolomics of Underexplored Biological Specimens
Hygor M. R. de Souza, Tássia T. P. Pereira, Hanna C. de Sá, Marina A. Alves, Rafael Garrett, and Gisele A. B. Canuto
Supplementary Material
Specimen	Pre-collection	Collection/Processing	Extraction Method	Analytical platform	Publication year	Reference
Cerebrospinal fluid	-	Samples were collected into five tubes using an aseptic technique, frozen within 1 h of sampling, and stored at -80 °C	CSF was deproteinized with metaphosphoric acid/ethylenediaminetetraacetic acid solution, vortexed, and centrifuged. The collected supernatant was analyzed	LC-MS	2022	[92]
Cerebrospinal fluid	-	Samples were obtained by lumbar puncture and were stored at -80 °C	CSF samples were thawed at room temperature extracted with 300 μL of methanol. 10 μL of internal standard (2.9 mg/mL, DLo-chlorophenylalanine) was added. Samples were vortexed for 30 s and centrifuged at 12000 rpm at 4 °C for 15 min. Then, 200 μL of supernatant was transferred to a vial for analysis	LC-MS	2019	[95]
Cerebrospinal fluid	-	Samples were obtained via lumbar puncture. Centrifugation of the sample was performed righ after collection and supernatant stored at -80 °C	30 μL of each CSF sample was mixed with isotopically labeled internal standards in a 96-well plate. Amino acids and biogenic amines were derivatized using 5% phenylisothiocyanate (PITC), and subsequent separation was performed	LC-MS	2020	[97]
Cerebrospinal fluid	-	Samples were collected after overnight fasting, collected, and centrifuged for 10 min at 2000 × g at room temperature. After centrifugation, the samples were aliquoted and stored at -80 ◦C	Samples were thawed, vortexed, and centrifuged for 5 min at 2750× g. The mixture of internal standards, prepared in advance, was spotted. Samples were pipetted on the spots according to the plate layout. Then, the plate was placed in a nitrogen-positive pressure manifold for 30 min to dry the spots under nitrogen flow. The phenylisothiocyanate (PITC) derivatization solution was pipetted into each…	FIA-MS	2021	[99]
Cerebrospinal fluid	-	Lumbar puncture was conducted after 4-6 h of fasting. Samples were aliquoted and used for routine laboratory tests and were stored at -80°C within 1 h after collection	Thirty microliter of human CSF samples were mixed with 30 μl of 5% formic acid solution in water with IS n during 15 s in clear glass before transfering to an autosampler (set to 4◦C) for analysis	LC-MS	2020	[101]
Cerebrospinal fluid	-	Samples were collected during the routine spinal anesthesia procedure using a 26-gauge spinal needle at the L3–L4 or L4–L5 interspace. After the free flow of clear CSF from the spinal needle, 1.2 mL of CSF was drained into a polypropylene tube, aliquoted, and stored at -80 °C	The CSF samples (50 μL) were mixed with cooled methanol (200 μL) to precipitate proteins. After centrifugation at 12,000×g for 15 min, the supernatant dried and the residue was suspended in 200 μL of 50% acetonitrile for analysis	LC-MS	2023	[103]
Cerebrospinal fluid	-	Samples were drawn from study participants in the morning, centrifuged, aliquoted, and stored at -80 °C.	-	LC-MS	2021	[104]
Cerebrospinal fluid	-	-	Sample preparation consisted of 1:4 dilute-and-shoot approach. In a light-protected vial, 100μL of CSF sample was mixed with 100μL of a IS working solution (50 nM) and 200μL of ultrapure water.	LC-MS	2020	[105]
Cerebrospinal fluid	-	10 mL of human cerebrospinal fluid (pooled gender) was purchased from BioIVT (Westbury, NY).	20 μl of CSF was solubilized in 60 μl of methanol, including the addition of 5 μl of internal standard. Samples were centrifuged at 4 °C for 10 min at 13,200 ×g to remove the protein pellet. The supernatant was collected and placed in an autosampler vial for analysis	LC-MS	2019	[106]
Cerebrospinal fluid	-	Samples were collected by lumbar punctures and were stored at -80 ◦C	CSF samples were thawed on ice, and 100 µL was mixed with 410 µL ice-cold methanol (MeOH) with internal standards. The samples were vortexed for 15 s and incubated at -20 ◦C for 30 min, followed by centrifugation at 20,400 × g for 12 min at 4 ◦C. The supernatants were transferred to fresh Eppendorf tubes which were dried overnight using a centrifugal vacuum concentrator. The dried samples were re…	LC-MS	2021	[107]
Cerebrospinal fluid	-	Samples were collected by lumbar punctures in routine health care, were centrifuged at 250 g for 5 min, and stored in polypropylene tubes in aliquots of 240 µL at -80 °C	Samples were thawed on ice, and 100 µL was mixed with ice-cold methanol spiked with internal standards. Samples were vortexed for 30 min and incubated at -20 °C, followed by centrifugation for 12 min at 4 °C. Then, it was dried and reconstituted in 100 µL 5% MeOH, 0.1% formic acid and 94.9% deionized	LC-MS	2021	[108]
Cerebrospinal fluid	-	CSF samples were collected and centrifuged for 10 min at 800 g and supernatants stored at -80°C	Methanol (400 μL) was added to 100 μL of samples and vortexed for 60 s. Samples were centrifuged at 12,000 rpm for 10 min at 4°C. Supernatants were dried and then dissolved with 2-chlorobenzalanine (150 μL, 4 ppm) in 80% methanol solution	LC-MS	2022	[109]
Cerebrospinal fluid	-	Samples were obtained during scheduled therapeutic lumbar punctures (LPs). CSF samples were centrifuged and stored at -80°C	Methanol was added to each sample, and it was vigorously shaken for two minutes to remove protein and dissociate protein-bound metabolites, followed by centrifugation	LC-MS	2021	[110]
Cerebrospinal fluid	-	Samples of ~10 ml from patients were collected and subdivided into 1 ml aliquots in microtubes. After collection, these samples were instantly frozen with liquid nitrogen and then stored in a deep freezer at −80C until analysis	Samples were pretreated with acetonitrile for deproteinization. An aliquot of 300 μl of 10-fold diluted sample was spiked with 30 μl of IS solution and mixed with 270 μl of acetonitrile. After vortexing, it was centrifuged for 10 min to remove proteins (15,000 rpm). The supernatant (500 μl) was transferred to another microtube	LC-MS	2020	[111]
Cerebrospinal fluid	-	Lumbar puncture	200 µL of CSF was transferred into a 1.5-mL polypropylene (PP) tube, spiked with 20 µL of working stock solution and 20 µL of IS solution. Ice-cold ACN (1 mL) was added to each sample, and the solution was mixed in a vortex mixer for 30 s. Subsequently, 100 µL of 0.1% formic acid in water was added, and the mixture was vortexed for 2 min and then centrifuged. The supernatant (approximately 950 µL…	LC-MS	2020	[112]
Cerebrospinal fluid	To minimize the potential for blood contamination, the first 3-5 drops of CSF samples were discarded before collecting the remainder of the sample	Samples were collected in polypropylene tubes without additives by lumbar puncture in the lateral decubitus position entering at the L4/L5 interspace using a 22- gauge Sprotte® Pencil-Point needle by an experienced neurologist. Samples were placed on ice, centrifuged at 400× g for 10 min at 4°C, aliquoted to cryotubes, and then stored at -80°C	CSF samples (90 µl) were mixed with 5 µl of commercial internal standards. The mixture was then extracted with 400 µl of cold (-20 °C) methanol: acetonitrile (50:50 MEOH:ACN). The extract was stored at -80 °C.	LC-MS	2022	[113]
Cerebrospinal fluid	-	The puncture was done using a disposable needle during dissection of the head and storage in polypropylene test vessels. Samples were centrifugated directly after collection at 5000 rpm for 5 min at 4 °C and stored at -80 °C	Twenty-five microliters of supernatant sample, 190 μl MeOH, 20 μl external standard (1 mM lamivudine in MeOH/CHCl3 (1/1; v/v))), and 30 μl 0.2 M HCl were mixed vigorously. After addition of 90 μl CHCl3, 100 μl CHCl3, and 100 μl H2O and vigorous mixing after each addition, the resulting mixture was centrifuged (2 min 20,000 rcf). The upper phase (UP) and lower phase (LP) were transferred to separa…	LC-MS	2021	[115]
Cerebrospinal fluid	-	Samples collected by lumbar puncture were taken with a 10-ml centrifuge tube, and 2 ml of CSF was transferred to a silylated SPME vacuum bottle. The test was completed within 1 hour after the specimen was collected.	A manual SPME holder (75-um-thick carboxyl/polydimethylsiloxane (CAR/PDMS)) was purchased from Supelco (Bellefonte, USA). The SPME was inserted into a vial and exposed to a gas sample at 40°C for 20 minutes. Subsequently, the SPME holder was placed in the gas chromatograph inlet for desorption.	GC-MS	2021	[116]

## Sheet: Hair 
Critical Factors in Sample Collection and Preparation for Clinical Metabolomics of Underexplored Biological Specimens
Hygor M. R. de Souza, Tássia T. P. Pereira, Hanna C. de Sá, Marina A. Alves, Rafael Garrett, and Gisele A. B. Canuto
Supplementary Material
Specimen	Pre-collection	Collection/Processing	Extraction Method	Analytical platform	Publication year	Reference
Hair	-	-	Hair strands measuring 3 cm from the root were washed, dried, and finely cut. Hair segments of approximately 20 mg were incubated for 16 h in 2 mL methanol. The extract was evaporated to dryness and the residue was reconstituted in 100 μL of methanol.	LC-MS	2020	[124]
Hair	-	Samples were collected from three separate areas at the back of the head and stored at room temperature. The hair was washed with methanol and water, then dried and finely cut.	Segments of hair, approximately 20 mg each, were incubated for 16 hours in 2 mL of methanol. The extract was evaporated to dryness, and the residue was reconstituted in 100 μL of methanol	LC-MS	2021	[125]
Hair	-	Samples (approximately 300 mg) near the root were cut close to the skin. The collected hair samples were wrapped in clean aluminum foil and kept in a cool, dry place at room temperature before analysis. Hair samples were washed twice (first with ultrapure water and then with methanol) and dried, then 0.5–5.5 mg of hair sample was used.	Potassium hydroxide (1 M) was added to the samples and incubated in a dry heater at 54°C for 16 hours. Then, 3 M sulfuric acid and methanol were added, and the samples were centrifuged. The precipitate was separated from the supernatant. All extracts were evaporated to dryness using a nitrogen evaporator and stored at -80°C	GC-MS	2023	[127]
Hair	-	Hair samples were cut 0.5 cm proximal to the scalp using clean scissors and stored at -20°C. All hair samples underwent only one freeze-thaw cycle before analysis.	Samples were incubated with 1 ml of potassium hydroxide (1 M) at 54°C for 18 hours. Hair extracts were neutralized by adding 67 μL of sulfuric acid (3 M). To precipitate salt and protein, 1 ml of methanol was added, followed by vortexing and centrifugation. The supernatant was concentrated to dryness using a SpeedVac	GC-MS	2020	[128]
Hair	-	Samples were cut 0.5 cm from the scalp around the occipital area at the back of the head and stored in aluminum foil at -20°C. The hair was divided into segments representing gestational time and washed according to Sulek 2014 (washed in deionized water and methanol three times). The extracts from dried hair were stored at -80°C before chemical derivatization.	Samples were weighed, and alkaline hydrolysis was performed by adding potassium hydroxide. The hair extracts were neutralized to pH 7 by adding sulfuric acid. To remove salts and proteins, 1 mL of methanol was added, and the sample was centrifuged	GC-MS	2022	[129]
Hair	-	Samples were cut with fine scissors as close to the scalp as possible in the occipital region and stored in aluminum foil at room temperature for 1 to 11 months before analysis. Prior to analysis, the hair sample (approximately 5 mg) was washed with 1.0 ml of isopropanol (30 s) to remove all external contaminants.	Isopropanol was removed. The residue was extracted with methanol for 20 hours at room temperature. After incubation, the extract was centrifuged and analyzed	LC-MS	2020	[130]
Hair	-	Hair strands were cut from 0.5 cm proximal to the scalp (occipital region) using clean scissors and then stored at -80°C until the samples were processed. The first 3 cm of hair from the proximal end was segmented and weighed to 5 mg, then washed with distilled water and methanol twice	For extraction, D4-alanine (20 μL) was added to the samples, and they were incubated with 1 ml of potassium hydroxide (1 M) at 54°C for 18 hours. The hair extracts' pH was neutralized by adding sulfuric acid (3 M). To precipitate salt and protein, 1 ml of methanol was added, followed by vortexing and centrifugation	GC-MS	2023	[131]
Hair	-	Hair samples were collected 0.1 cm from the scalp and subsequently cut into 3 cm segments. The hair was cut with scissors, wrapped in aluminum foil, and stored at 4°C until further analysis. The washing procedure was carried out following the guidelines of the Society of Hair Testing as a mandatory step to remove contaminants deposited on the hair shaft. A 6-milligram hair sample from a 3 cm segm…	The hair metabolites were extracted by sonication with a methanol/phosphate-buffered saline 50/50 (v/v) for 4 hours at 55°C. The extracts were centrifuged, and the supernatants were collected and dried using a speed vacuum. The residue was reconstituted with 30 μL of MeOH/H2O (50/50, v/v)	LC-MS	2023	[132]
Hair	-	Hair samples were collected, kept in aluminum foil, and refrigerated at 4°Cuntil analysis. Hair decontamination was carried out according to the Society of Hair Testing guidelines. Segments of hair were weighed in a tube and decontaminated with acetone and deionized water in an ultrasonic process. The washing solution was discarded, and the samples were dried under nitrogen. Samples were cut into…	Hair pieces were mixed with 1× PBS/MeOH (v/v) and subjected to sonication for 4 hours at 55°C. The mixtures were centrifuged, and the supernatants were retained and subsequently evaporated to dryness by speed vacuum. The residue was reconstituted with MeOH/H2O (v/v)	LC-MS	2023	[133]
Hair	The scalp was pre-washed with distilled water and isopropyl alcohol (2.5 mL) for 3 minutes. The pre-washed hair was air-dried in a fume hood for twelve hours	Hair strands were carefully cut with fine scissors as close to the scalp as possible. Segments of hair approximately 3 cm long were obtained, and 10–20 mg were used in the study.	The extraction followed the protocol proposed by Wei Gao, 2013. The hair was cut into 10 mm lengths using scissors. Metabolites were extracted by incubation with methanol for 18 hours, followed by sonication	LC-MS	2023	[134]
Hair	-	Samples were collected and stored at room temperature until analysis. The samples were cleaned with water and isopropyl alcohol, and then dried at 60°C	The samples were pulverized and extracted with methanol at 40°C. Before analysis, the samples were centrifuged using Ultrafree-MC-VV centrifugal filters	LC-MS	2021	[137]
Hair	Untreated hair	samples with a length of 4 cm were sampled at approximately 1 cm from the scalp. The hair samples were stored in aluminum foil at room temperature for further analysis. Three decontamination washing protocols were washing protocol A (DCM; acetone; H2O; acetone), washing protocol B (H2O; acetone; DCM; acetone), and washing protocol C (H2O; MeOH/acetone (1:1, v/v)). For homogenization, 30mg of dry …	The following mixtures were tested for extraction: ACN/ammonium formate buffer 0.5 M (2:8, v/v, pH 4, pH adjusted with formic acid), ACN/H2O (2:8, v/v, pH 6), and ACN/ammonium bicarbonate buffer 0.5 M (2:8, v/v, pH 8.5, pH adjusted with ammonium hydroxide)	LC-MS and GC-MS	2019	[138]
Hair	-	The hair sample was cut 1.0 cm from the scalp and stored in aluminum foil at 4°C. All samples were subsequently frozen within half an hour in liquid nitrogen and followed by long-term storage at -80°C. The hair sample was washed with methanol and distilled water twice, then air-dried in a fume hood.	5.00 mg ± 0.50 mg of hair were prepared and then incubated with sodium hydroxide (1 M) at 54°C for 18 hours. To precipitate salt and protein, 1 ml of methanol was added to the hair extracts, followed by vortexing and centrifugation. The supernatant was mixed with 4M NaOH. These mixtures were then subjected to derivatization	GC-MS	2022	[139]
Hair	-	Hair samples were collected, protected in aluminum foil, and stored at 4°C until analysis. Twenty milligrams of samples were washed with ACE (3 mL) followed by DIW (3 mL) in an ultrasonic bath for 2 minutes each to remove contaminants deposited on the hair shaft. The samples were dried under nitrogen for 40 minutes. They were then cut into pieces with scissors and subjected to the extraction proc…	The extraction procedure was examined using a single-factor experimental design, where one factor was studied along with other fixed factors. Four influencing factors were investigated: pH values, types of solvents, solvent mixtures, and extraction times. Three pH values (acidic, neutral, and basic) in aqueous solution were tested. Then, six extraction solvents (MeOH, ACN, ACE, PBS, DIW, and DCM)…	LC-MS	2021	[140]
Hair	-	Samples were cut as close to the scalp as possible and stored at -80°C. Hair samples were dried using a SpeedVac for 5 hours. Long hair strands were cut into approximately 1 cm pieces and added to a vial, along with three clean chrome steel beads. The vials were placed in a Mini-BeadBeater-24 for homogenization for 30 seconds. The powdered hair was transferred to a clean Eppendorf vial for furthe…	Hair samples were mixed with 1 mL of solvent mixture [H2O:MeOH:Acetone (1:1:1, v/v)] and shaken for 1 minute on a shaker. The washing solution was dried using a SpeedVac, reconstituted with 100 μL of ACN:H2O (1:1, v/v), and transferred to a glass insert for analysis	LC-MS	2021	[141]
Hair	-	Samples were treated with 9% hydrogen peroxide (H2O2) for 30 minutes.	The hair samples were successively washed with DCM, acetone, H2O, and acetone, and then air-dried overnight. 31.5 ± 0.5 mg of hair were weighed into a 2 mL Eppendorf tube containing a tungsten carbide ball and pulverized (10 min at 30 Hz) using a benchtop mill	LC-MS	2020-2	[142]
Hair	-	Samples were collected with scissors in the posterior vertex region near the scalp (0.3 to 0.5 cm) and stored in aluminum foil at room temperature.	In accordance with Eisenbeiss et al [143]	LC-MS	2020	[143]

## Sheet: Saliva 
Critical Factors in Sample Collection and Preparation for Clinical Metabolomics of Underexplored Biological Specimens
Hygor M. R. de Souza, Tássia T. P. Pereira, Hanna C. de Sá, Marina A. Alves, Rafael Garrett, and Gisele A. B. Canuto
Supplementary Material
Specimen	Pre-collection	Collection/Processing	Extraction Method	Analytical platform	Publication year	Reference
saliva	Participants were asked to refrain from eating, drinking, or brushing their teeth for at least 1 h before procedures	Participants were asked to collect unstimulated whole saliva over a 10-min period in a 50-ml tube kept on ice. Four diabetes patients with saliva output of less than 3 ml/10 min were asked to take 3 ml of distilled water into their mouth and spit it out into a tube	Samples were thawed at 4°C, shaken, and centrifuged. A portion of the supernatant was removed and weighed. Part of this sample was transferred to another glass vial and kept at 4°C in a CubeCooler. Acetonitrile was used for extraction. The mixture was incubated, followed by centrifugation. A volume of the supernatant was dried in a vacuum concentrator and lyophilized	GC-MS	2022	[148]
saliva	Approximately 2 hours before collection, individuals were instructed not to drink water, eat, or practice any oral hygiene	The subject spat into a falcon tube to provide approximately 4 ml of saliva samples. Samples were centrifuged (4000 rpm, 4°C, 15 min) to remove food debris. Approximately 750 µl of the supernatant was aliquoted into a 1.5 ml cryovial. The tube was frozen in liquid nitrogen and stored at -80°C	100 μL of saliva from each sample was used for analysis. Cold methanol with IS was added for protein precipitation. After centrifugation at 16,000 rcf, 450 μl of supernatant was lyophilized overnight and resuspended in 100 μl H2O/MeOH (95:5, v/v)	LC-MS	2022	[149]
saliva	Participants were instructed not to perform oral care (brushing and flossing) on the morning of the sample collection day and to refrain from eating or drinking for 2 hours before the collection	Saliva was collected into a sterile tube after mouth rinsing with distilled water. The samples were centrifuged, and the supernatant was transferred to a sterile tube. Samples were transported on dry ice and stored in the freezer at -80°C	Samples were thawed, acetonitrile was added, and they were vortexed and then centrifuged. The supernatant was used for analysis.	LC-MS	2023	[150]
saliva (and blood)	-	-	100uL of saliva with cold 490uL MeOH/ACN (7:3, v/v) was vigorously mixed, kept for 1h at -20ºC, and centrifuged. The pellet was re-extracted using 100uL of cold MeOH/H2O (8:1, v/v), mixed and kept for 20 min at -20ºC. The supernatants were combined and completely dried for derivatization using 20uL methoxyamine 20mg/mL in pyridine (60ºC-30min) and 40uL BSTFA+1%TMCS (60ºC-30min)	GC-MS	2021	[151]
saliva	Fasting from eating, drinking, smoking, or using oral hygiene products for at least 1.5 hours before saliva collection was requested	Unstimulated saliva was collected under aseptic conditions using the spitting method into a collection vial. The collected saliva was immediately centrifuged and stored at -80°C	Samples were centrifuged, and the supernatant was lyophilized and dissolved in hexane. Samples were centrifuged again, and the obtained supernatant was filtered and used for analysis	GC-MS	2022	[153]
saliva	Participants were instructed to drink only water after 9:00 pm the day before collection. On the day of collection, participants brushed their teeth without using toothpaste. They were also instructed not to wear lipstick, drink water, smoke, brush their teeth again, or do intense exercise one hour before the saliva collection	Saliva samples were collected between 9:00 and 11:00 in the morning. A polypropylene straw with a diameter of 1.1 cm was used as an aid in saliva collection. Approximately 400 μl of unstimulated saliva was collected from participants using the polypropylene straw. Samples were stored in 50 ml polypropylene tubes. The samples were immediately kept at -80°C. The visibly cloudy and highly bubbly sal…	Frozen saliva was thawed at 4°C for 1.5 hours and dissolved using a vortex mixer at 25°C. For LC-MS analysis, saliva was mixed with MeOH (90 μl) containing 149.6 mM ammonium hydroxide and internal standard, centrifuged, and dried in vacuo. Samples were resuspended in 90% MeOH solution and 1 microliter of the supernatant was injected	LC-MS	2022	[154]
saliva	Patients were instructed to fast and rinse their mouths	Saliva was collected using two different methods: unstimulated whole-mouth saliva and oral rinse. For unstimulated saliva, volunteers were asked to sit comfortably with their heads slightly tilted forward for about 2 to 5 minutes and then collect their saliva in 50 mL Falcon tubes. For oral rinse samples, patients were instructed to alternate between swishing and gargling with a 0.9 (1)% saline s…	-	LC-MS	2023	[155]
saliva	Participants were instructed not to eat for 8 hours and not to perform oral hygiene for 12 hours before the collection	Each participant was instructed to let saliva accumulate in their mouth and drip into a sterile graduated tube for 10 minutes. Approximately 3 ml of unstimulated saliva was collected. After centrifugation, the saliva wasstored at -80°C.	Methanol was used for extraction	GC-MS	2022	[156]
saliva	-	Samples were thawed at room temperature, and 3 μL of saliva with 1 μL of 4-chlorophenylalanine (internal standard) were transferred to the tip of a conductive polymer to form a dried saliva spot for data acquisition	Methanol-water (7:3, v/v, 3 μL) was added to the dried saliva spot for metabolite extraction, a high voltage of +4.5 kV was applied to the tip of the conductive polymer to initiate the spray ionization process and data acquisition using a mass spectrometer	DIMS (CPSI-MS)	2022	[157]
saliva	Participants were instructed to brush their teeth in the morning and 30 minutes before collection, without using toothpaste and using dental floss	Unstimulated saliva was collected by spitting into sterile vials. Samples were immediately frozen at -20ºC and then stored at -80ºC	Different preparations depending on the class of metabolites desired	LC-MS	2020	[158]
saliva	1-hour fasting before saliva collection	All participants were instructed to keep saliva in their mouth for at least 1 minute and then spit out all saliva, without coughing or expelling mucus, into a centrifuge tube or sterile container. The saliva samples obtained were placed on ice, transported immediately to the laboratory, and centrifuged. The supernatant was collected and sterilized by filtration through 0.22 μm filters. The sample…	MeOH/acetone/H2O (4:2:1, v/v) was used as the extraction solvent. Samples were shaken, kept refrigerated for 2 hours, and centrifuged. The supernatant was transferred to a new tube. MeOH/H2O (1:1 v/v) was added, and the sample was shaken until completely dissolved in the complex solution. The samples were centrifuged again, and the supernatant used for analysis	LC-MS	2023	[159]
saliva	-	-	Samples were prepared using the automated MicroLab STAR system (Hamilton Co). Sample preparation involved methanol extractions to remove the protein fraction	LC-MS	2022	[160]
saliva	Participants were instructed not to drink or eat for 1 hour before saliva collection and to rest for at least 20 minutes before sample collection	Participants were instructed to sit in a comfortable position with their heads slightly tilted forward, allowing saliva to flow gradually into sterile centrifuge tubes, and approximately 5 ml of unstimulated saliva samples were collected from each participant. The collected samples were temporarily stored in liquid nitrogen and then at -80°C	As described by Xie et al., 2021. Samples were lyophilized and reconstituted with 20 mL of 50% MeOH. 120 mL of chilled MeOH with internal standards was added to each sample and vigorously shaken. The sample was centrifuged. Newly prepared derivatizing reagents were added and incubated for 60 minutes. After derivatization, a chilled 50% methanol solution was added to dilute the sample, followed by…	LC-MS	2023	[162]
saliva	Two days before saliva collection, participants were instructed not to consume foods high in polyamines or their precursor ornithine, such as soy, nuts, and supplements. One day before saliva collection, food consumption was prohibited except for water, starting at 9:00 PM. One hour before collection, extensive exercise, oral hygiene, mouthwash, toothpicks, and smoking were prohibited. The mouth …	Unstimulated saliva was collected using a polypropylene tube into a 5 mL tube placed in an ice bag. Saliva samples were collected within 15 minutes and stopped even if a sufficient amount of saliva had not been collected. The sample was immediately stored at -80°C	Frozen saliva samples were thawed for 4 minutes in hot water (40-42°C) and photographed from a fixed distance in a dark room to assess the white intensity of the saliva samples. Subsequently, 20 μL of saliva and 60 μL of MeOH + NH4OH (1%, v/v) containing 2.5 μM of internal standards were mixed. The mixture was centrifuged, and part of the supernatant was transferred separately to a new tube. It w…	LC-MS	2023	[163]
saliva	Fasting, refraining from dental care such as brushing teeth or using dental floss for at least 2 hours before collection.	After participants rinsed their mouths with water to remove any residue, both stimulated and unstimulated saliva were collected. Unstimulated saliva was collected using Falcon tubes, while stimulated saliva was collected by chewing on Salivettes for 2 minutes. Samples were centrifuged and transferred to a new tube. The samples were kept on ice and stored at -80°C	Samples were transferred to a new tube, and an organic solvent was added. The samples were vortexed and centrifuged. The supernatant was transferred to a new tube and evaporated under a stream of nitrogen. The extracts were diluted with water for analysis	LC-MS	2023	[164]
saliva	All volunteers abstained from any food or drink or brushing their teeth for at least 2 hours before saliva collection	Samples were collected without prior mouth rinsing. The collection time was set at 5 min; the subjects were instructed not to swallow so that all oral fluid produced during the collection could be collected. After collection, all saliva samples were centrifuged (4500 × g, 4 ◦C, 15 min) and stored at -20 ◦C	Before analysis, samples were diluted by a factor of 2 with ACN for HILIC and with a mixture of ACN/H2O, (1:9, v/v) for RPLC	LC-MS	2022	[165]
saliva	Participants were instructed to rinse their mouths with ultrapure water before collection, and the use of no oral hygiene products was allowed within 1 hour of collection	Unstimulated saliva was collected in sterile tubes. The samples were centrifuged and the supernatant was frozen at -80ºC	-	DIMS (CPSI-MS and DESI-MS)	2020	[166]
saliva	Participants were instructed not to eat, drink, smoke, and perform oral hygiene for at least 2 hours before collection	Patients washed their mouths with water, and remained silent for 5 minutes, accumulating saliva in the mouth and collecting it using the SalivaGetin device using "passive drooling". Samples were centrifuged and mixed in the same proportion with ACN/water (1/1). The solution was mixed vigorously for 10 min and centrifuged	Samples were mixed with ACN/MeOH (2:3:1, v/v) for protein precipitation, vortexed for 60 s, standing for 10 min, and then centrifuged. The supernatant was filtered (0.22um) before analysis	LC-MS	2021	[167]
saliva	Participants were instructed not to eat, drink, smoke, and brush their teeth 1 hour before collection. Drink 0.5L of water 3 hours before collection. Rinse the mouth with water 10 minutes before collecting and speak little during these 10 minutes	Swab was passed throughout the oral cavity and tongue. It was placed in the Sugi device tube. Samples were centrifuged and left at -20ºC (max 1 week) and for a longer time at -80ºC	The samples were dried and extracted with ACN/H2O (85:15, v/v) or MeOH/H2O (1/99), sonicate 1 min, vortex 5s	LC-MS	2021	[169]
saliva	Patients were not allowed to eat, drink or smoke before the interview and collection	Stimulated saliva using chewing a piece of cotton for 1 min. This cotton was centrifuged and the saliva (supernatant) stored at -80ºC	-	LC-MS	2019	[170]
saliva	-	Unstimulated saliva was obtained by swallowing all of the saliva in their mouths, then avoiding swallowing, and finally spitting out all the saliva they produced into a plastic cup for 15 minutes. Stimulated by chewing was obtained after chewing paraffin pellets (Ivoclar Viavadent, Shaen, Liechtenstein). Samples were stored at -80°C	Due to the low amount of unstimulated saliva (UWS) collected, and the high viscosity of the samples, chewing-stimulated saliva (SWS) was chosen for metabolomics analysis. Samples were thawed at room temperature and shaken vigorously. A 200 μL sample was transferred to a 0.22 μm cellulose acetate centrifuge filter and centrifuged for 10 minutes at 14,000x g at 4°C.	LC-MS	2022	[171]
saliva	No eating or drinking for up to 1 hour before collection	saliva stimulated by chewing paraffin wax for 30 s and collection in a tube for 5 min. Samples were centrifuged and stored at -20ºC	Protein precipitation using 2 volumes of ACN. Afterward, samples were centrifuged and filtered through a 0.22um PTFE membrane.	LC-MS	2021	[172]
saliva	Participants could not eat or drink for at least 1 hour before collection	Saliva was stimulated by chewing paraffin wax for 30 s and collection in a tube for 5 min. Samples were centrifuged and stored at -20ºC	Samples underwent protein precipitation, centrifugation, and filtering through a 0.22um PTFE membrane.	LC-MS	2020	[173]
saliva	Participants were instructed not to eat or drink for at least 2 hours before collection	Unstimulated saliva was collected with the participant spitting into a tube and stored at -80ºC	Samples underwent protein precipitation and the supernatant was derivatized	LC-MS	2021	[176]
saliva	Patients could only drink water from 12 hours before collection. They couldn't eat/drink, exercise, or smoke. On the collection day, they should brush their teeth without using toothpaste.	Gargle with water before collection. Unstimulated saliva was collected and stored in plastic tubes and kept at -80ºC	10uL of saliva were mixed with 90uL MeOH containing NH4OH. Samples were centrifuged, and the supernatant dried. Samples were then reconstituted in 90% MeOH 10% water, mixed and centrifuged.	LC-MS	2019	[177]
saliva	-	Patient spit into a tube (not stimulated saliva), centrifuged and stored at -80ºC	Samples were mixed with MeOH (1:4, v/v) and kept overnight at -20ºC. After the periods, they were centrifuged and the supernatant analyzed directly	LC-MS	2019	[178]
saliva	Commercial samples	Passive drool (collection) at different times and stored at -80ºC	Samples were centrifuged, mixed with water and extracted on an SPE column (cartridges evaluated: C18, Strata-X, and HLB). Metabolites were eluted with ethyl acetate/diethyl ether (1:1, v/v). The solvent was evaporated and resuspended in MeOH for analysis. Samples were also treated using ACN/MeOH/acetone (8:1:1, v/v) for a protein precipitation protocol	LC-MS	2019	[179]
saliva	Participants were instructed to fast for two hours, refraining from smoking or drinking, followed by a thorough mouth rinse to prevent any sample contamination	Saliva collection was conducted through passive drooling. Participants remained seated with their heads tilted forward, allowing saliva to accumulate in the front of the mouth. Samples were collected in sterile containers and immediately transported in ice storage boxes. The samples were centrifuged, aliquoted, and stored in a freezer at -80°C	Samples were thawed at room temperature, mixed with methanol for protein precipitation, shaken, and incubated at -20°C for 2 hours. The samples were shaken again, centrifuged, and the supernatants were transferred to new glass vials. The supernatants were evaporated in a SpeedVac. Samples were initially reconstituted in deionized water containing formic acid and shaken. The extracts were then fil…	LC-MS	2023	[180]
saliva	Patients were not allowed to eat, drink and brush their teeth at least 1 hour before sample collection	Collection with a commercial device, swab type (Salivette®). Saliva was stimulated by swabbing the mouth and chewing the swab gently for 60-90s. The cotton was centrifuged and the collected fluid stored at -80ºC	Extraction and derivatization procedures performed according to the MetboPrep GC kit protocol	GC-MS	2019	[181]
saliva	Participants were not allowed to eat, drink, smoke, and perform oral hygiene procedures for more than 1 hour before collection.	Patients chewed a cotton swab for 2 min (Salivete), which was then taken to the lab (maintained at 4ºC). Approximately 5-10mL of saliva was centrifuged and the supernatant was stored at -80ºC.	Sample were diluted with 90/10 H2O/CAN containing 0.1% F.A.	LC-MS	2020	[182]
saliva	Participants were not allowed to eat or drink (except water) for 3 hours before collection. Use of cigarettes and alcoholic beverages was not permitted on the day	Samples collected with Salivette	Samples were centrifuged and filtered through a polyamide membrane	LC-MS	2020	[183]
saliva	-	Collection with a DNA Genotek OMNIgene ORAL OM-505	-	GC-MS	2021	[184]
saliva	Participants were instructed to avoid strenuous exercise and resistant foods, and they received professional oral prophylaxis (POP) the day before saliva collection	Unstimulated saliva sample was collected using a Saliva Collection Aid (SCA, Salmetrics, Carlsbad, CA, USA) within 3 hours after participants performed oral hygiene. The SCA was placed in a chilled collection vial, and saliva samples were collected by dripping through the SCA into a collection vial	The extraction was carried out using a solution of methanol and ammonium hydroxide. Samples were centrifuged, and a portion of the supernatant was transferred to a clean tube. The sample was mixed with water and subsequently shaken and centrifuged. In the negative mode, the saliva samples were mixed with methanol and the internal standard	LC-MS	2022	[185]
saliva	Participants were not allowed to eat or drink for at least 1 hour before collection and washed their mouths with water before collection	Whole saliva was collected in cryovials using Salimetrics through the "passive drool method". Sample stored at -80ºC	ACN was added to the sample (5:2, v/v) for protein precipitation. After centrifugation, the supernatant was completely evaporated. The residue was resuspended in a solution of 80% water and 20% ACN, containing 0.1% F.A.	LC-MS	2020	[186]
saliva	All individuals were instructed to refrain from oral hygiene measures (such as brushing and flossing), eating, drinking, or chewing gum for 12 hours prior to sample collection. Saliva and supragingival plaque samples were collected from all participants before breakfast. The mouths of all subjects were rinsed with distilled water before sample collection.	Participants expectorated at least 10 mL of unstimulated saliva into sterile tubes. Supragingival plaque samples were extracted from the cervical region of participants' premolars and molars using sterile Gracey curettes and transferred to 1.5 mL of phosphate-buffered saline (PBS). The collected samples were flash-frozen in liquid nitrogen and then transferred within 2 hours to a -80°C freezer	After the saliva or supragingival plaque sample was thawed, a portion was placed in a plate, and the internal standard was added to the extraction solvent (pre-cooled methanol:water at -20 °C). After vortex mixing and resting at -20°C, the saliva or supragingival plaque samples were centrifuged, and the supernatant was vacuum-dried. Then, methanol:water solution was added, vortex-mixed, and centr…	LC-MS	2023	[189]
saliva	Participants were instructed not to eat, drink, smoke, or perform oral hygiene procedures for at least 1.5 hours before collection and to rinse their mouths with water before sample collection	Unstimulated saliva samples were collected by having participants spit into a container for 15 minutes. The samples were transported on ice, centrifuged, and then the supernatants were immediately frozen and stored at -80°C until analysis	Acetonitrile was added to each saliva sample, and the mixture was shaken for 30 seconds and then centrifuged. The supernatant was dried under vacuum and reconstituted with 2% acetonitrile	LC-MS	2022	[190]
saliva	The patients were instructed to fast	-	Acetonitrile was used for metabolite extraction	LC-MS	2022	[191]
saliva	-	-	Acetonitrile was used for metabolite extraction	LC-MS	2022	[192]
saliva	-	Samples were immediately stored at 4°C and subsequently frozen at -80°C within 12 hours of collection, remaining at this temperature until sample processing	The saliva samples were deproteinized with acetonitrile. After vigorous shaking, the samples were centrifuged at room temperature, and the supernatants were analyzed	LC-MS	2022	[193]
saliva	-	-	Acetonitrile (saliva/ACN 1:2, v/v) was used for metabolite extraction	LC-MS	2021	[194]
saliva	Patients were not allowed to eat, drink, smoke, exercise vigorously, or use oral hygiene products for 1 hour before collection. They washed their mouths with water before collection	Unstimulated saliva was collected using the Salivette device, centrifuged and the supernatant stored at -35ºC	ACN was added to the sample (2:1, v/v) for protein precipitation. Samples were vigorously stirred, the mixture was left to rest for 10 min, centrifuged and the supernatant was filtered through a PTFE membrane	LC-MS	2021	[195]
saliva	-	-	100 μL of samples were added to 300 μL of pure methanol (containing 1 ppm of 2-chlorophenylalanine) and incubated in a freezer at -20°C for 0.5 hours. The supernatant was collected in an injection vial and used for analysis	LC-MS	2023	[196]
saliva	-	500 μL of saliva samples were collected in polypropylene vials before and after the polysomnography (PSG) test throughout the entire night (within 30 minutes before bedtime and after waking up). The collected saliva samples were immediately refrigerated and frozen at −80°C within 4 hours of collection for long-term storage	Frozen saliva samples were thawed at room temperature, shaken for 30 seconds, and then sonicated for 1 minute. To precipitate proteins, 150 μL of saliva was added to 450 μL of methanol, mixed by vigorous shaking for 30 seconds, and then sonicated for 1 minute. The sample was centrifuged and then approximately 600 μL of the supernatant was transferred to a new 1.5 mL tube. The supernatant was conc…	LC-MS	2023	[197]
saliva	-	Unstimulated saliva was centrifuged to remove cells and food debris, and the supernatants were stored at -80°C	Protein precipitation with MeOH, centrifugation, evaporation of the supernatant, and reconstitution in 0.1% F.A.	LC-MS	2021	[198]
saliva (and urine)	-	-	Saliva samples were centrifuged (3000× g, 10 min) and 100uL of the supernatant was collected for metabolomic analysis. The extraction solvent was ACN:MeOH. Samples were vortexed for 5 min to precipitate proteins. The supernatant was dried, and then resuspended in 100uL of H2O:ACN (9:1, v/v)	LC-MS	2022	[199]
saliva	All individuals abstained from eating, drinking or brushing their teeth at least 2 hours before the collection, which was carried out between 7 and 9 am.	After rinsing the mouth with pure water for at least 10 minutes, saliva was collected. At least 3mL of saliva was collected, centrifuged, precipitated and supernatant was frozen at -80°C	Samples were thawed at 4°C and 100 μL were mixed with 400 μL of cold MeOH/ACN (1:1, v/v) to remove proteins. The mixture was centrifuged for 15 min (14,000 g, 4°C) and the resulting supernatant was dried in a vacuum centrifuge and resuspended in 100 μL of ACN/H2O (1:1, v/v)	LC-MS	2022	[200]
saliva (and urine and plasma)	-	-	100uL of saliva were mixed with ACN/MeOH (1:1, v/v) and cooled to -20ºC. 500uL of the mixture was placed in 96-well plates, shaken for 5 minutes, and centrifuged for protein removal). Supernatants evaporated and resuspended in 100 uL of water/ACN (9:1, v/v) and filtered (PVDF membrane)	LC-MS	2019	[201]
saliva	Participants were instructed not to clean their mouths or eat 2 hours before collection. To minimize dietary interference, all participants were given the same meals prepared according to the Chinese Resident Guidelines (2021). All participants were awakened no more than 5 minutes before 0:00 or 4:00 for collection, with no additional light exposure	Unstimulated saliva samples were collected by spitting into transparent tubes. The collected samples were immediately placed on ice and centrifuged	Frozen supernatants from the samples were thawed at room temperature, centrifuged, and resuspended in pre-chilled 80% MeOH and 0.1% formic acid. The samples were then incubated on ice and centrifuged. The supernatants were diluted to methanol with LC-MS grade water, transferred to a new tube, and centrifuged	LC-MS	2023	[202]
saliva	-	The samples were collected in sterile 50 mL centrifuge tubes and immediately stored at -80°C	100 μL of the samples were thawed, transferred to new tubes, extracted with 80% methanol, and shaken. Then, the samples were kept at -40°C for 1 hour, shaken again, and centrifuged. Finally, 200 μL of the supernatant and 5 μL of the internal standard DL-o-Chlorophenylalanine (1 mg/ml) were transferred to vials for analysis	LC-MS	2023	[203]
saliva	-	-	Saliva was dried and resuspended in 80% MeOH−20% water and subjected to analysis.	LC-MS	2022	[204]
saliva	Fasting for at least 8 hours, but being able to drink water. Before collection, they washed their mouths with water	Unstimulated saliva was collected in a sterile tube	Addition of 55% methanol to the samples, with addition of PI. Samples were mixed and filtered to remove proteins. The extract was completely dried and resuspended in 50% ACN.	LC-MS	2021	[205]
saliva	-	Samples collected with kit (Oragene® DNA Self-Collection Kit)	10ul saliva were diluted with 990 uL MeOH/H2O (1:1, v/v), vortexed and filtered (PVDF membrane - 0.22 um), followed by the addition of formic acid or NH4OH at 0.1%	DI-MS	2019	[206]
saliva	All participants were instructed to avoid oral hygiene measures (such as brushing and flossing), eating, drinking, smoking, chewing gum, or exercising for 12 hours before sample collection	Before collection, participants were instructed to rinse their mouth with distilled water 3 to 5 times to remove impurities from the mouth. After spitting out the water, an adequate amount of naturally drained saliva in a calm state was collected in a sterile sputum cup. The collected saliva samples were stored in a cooler box and immediately centrifuged. The supernatant was subdivided and stored…	Samples were thawed at 4°C, and 100 μL of saliva was withdrawn and mixed with a cold mixture of an IS and MeOH/ACN/H2O (2:2:1, v/v/v). After vortex mixing, the samples were subjected to low-temperature ultrasound, incubated at -20°C for 10 minutes, and centrifuged. The supernatant was collected, dried under vacuum, and re-dissolved with a solution of ACN/H2O (1:1, v/v). After vortex mixing and ce…	LC-MS	2023	[207]
saliva	-	Each participant provided a saliva sample by spitting directly into a Falcon tube, which was immediately placed on ice after collection and stored at -80°C until analysis	50 μL of saliva was added to 200 μL of ice-cold isopropanol. The samples were shaken for one hour, subjected to three 30-second sonication sessions, with 30-second intervals on ice between each sonication session. Each sample was then left to rest on ice for 30 min and then centrifuged for 10 min at room temperature at 10,000 g. The supernatant was removed and the protein pellet was precipitated.…	LC-MS	2022	[208]
saliva	-	-	1mL of saliva mixed with 1mL of acetone (-20ºC) for 30s and centrifuged. The supernatant was dried completely and residue derivatized (30 uL of 0.24M methoxyamine in pyridine - 17h/Tamb, followed by 30uL MSTFA - 1h/Tamb). The resulting extract diluted in hexane	GC-MS	2019	[209]
saliva	Fasting and brushing teeth without using toothpaste, followed by rinsing the mouth with water	Saliva was collected using SalivettesTM (Sarstedt, Germany), but the protocol was adapted to avoid stimulation: the device was placed in the center of the tongue, and the collection time was 3 minutes; the samples were stored at -18°C until the time of testing	Saliva samples were gently dried with nitrogen before being derivatized	GC-MS	2023	[210]
saliva	Avoid consuming garlic, onions, and hot spices 48 hours before collection. Do not smoke or drink 12 hours beforehand. Do not perform oral hygiene and avoid products containing mint 3 hours beforehand	Unstimulated saliva was collected in a sterile tube and stored at -80ºC	Samples were centrifuged, followed by methanol addition. Then, it was centrifuged and the supernatant dried (freeze-dried). Derivatization was done by 80uL methoxyamine (20mg/mL) in pyridine - 30ºC/90min in the dark, followed by 30uL MSTFA+1%TMCS - 37ºC/30min	GC-MS	2021	[211]
saliva (and plasma)	-	Unstimulated saliva was collected by sputum for 10 min of the sample in a sterile tube, then the patients held 3 mL of water in their mouth and spat into the tube. Samples were kept on ice for 15 min, the aqueous phase was removed and the samples were frozen	Samples were mixed by vortexing and centrifuged, the supernatant was mixed with 300ul of H2O containing PI (mix incubated for 10 min, 1000rpm and 25ºC) and then mixed with 1400uL of ACN. The supernatant was completely dried and derivatized (methoxyamine and MSTFA)	GC-MS	2021	[212]
saliva	Fasting for 1 hour before sample collection and immediately before sampling, patients rinsed their mouths with water	-	100uL of saliva were mixed with cold 490uL MeOH/ACN (7:3). After vigorous mixing, the samples were kept for 1h at -20ºC and then centrifuged. The formed pellet was re-extracted using 100uL of cold MeOH/H2O (8:1, v/v), mixed and kept for 20 min at -20ºC. The supernatants were combined and completely dried for derivatization: 20uL methoxyamine 20mg/mL in pyridine (60ºC-30min) and 40uL BSTFA+1%TMCS …	GC-MS	2021	[213]
saliva	Individuals rinsed their mouths with water	Saliva was collected in falcon tubes. Samples underwent deproteinization before storage	Samples were completely lyophilized, and the residue was derivatized (60 uL methoxyamine - 60ºC/30 min, followed by 100uL BSTFA - 60ºC/60 min). Extracts diluted in hexane and analyzed	GC-MS	2019	[214]
saliva	Participants were instructed not to eat pasty or hardened foods, in addition to not consuming alcoholic beverages for at least 12 hours before sample collection, and to drink water or brush their teeth 2 hours before	Participants expectorated 3 mL of saliva into plastic tubes. After 1 h on ice (transport) it was stored at -80ºC	Saliva was dried, and metabolites were extracted with MeOH for 2 min. The supernatant was dried, and the residue derivatized: 1:1 N-methyl-N-(trimethylsilyl) trifluoroacetamide in ACN/CH2Cl2/cyclohexane (5:4:1, v/v/v) and 5% trimethylamine. The samples were shaken for 30 s and left in a thermostated bath (1h 60ºC). After centrifugation, they were analyzed	GC-MS	2021	[215]
saliva	-	-	Samples were mixed with IS, completely dried, and then derivatized with methoximation followed by BSTFA+TMCS	GC-MS	2021	[216]
saliva	Oral hygiene and removed supragingival deposits and residues. 3 hours before collection, they could not smoke, eat/drink, or perform oral hygiene	Unstimulated saliva was collected 3 times and stored in vials	200 uL of saliva were placed in 5 mL vials and the sample was introduced into the system (headspace) by applying a pressurized air flow (0.2 L/min)	SESI-MS	2019	[217]
saliva	Participants washed their mouths with water before collection. Smoking and using oral hygiene products were prohibited until 1 hour before collection	Unstimulated saliva was collected with pipettors and placed in glass vials for 5–10 min	2 mL of samples were diluted with 3 mL of water and stirred for 3h. The bottle was washed with water and dried with N2. VOCs were extracted using ZSM-5/PDMS film and MeOH was used to remove metabolites	GC-MS	2019	[218]
saliva	Participants were not allowed to eat, drink, smoke and brush their teeth at least 1 hour before collection	Sample collected and sterile tube and stored -80ºC	50uL were mixed with 150uL MeOH/ACN (1:1), incubated for 1h at -20º, followed by centrifugation. The supernatant was dried and the residue dissolved in 50uL ACN/MeOH/H2O (1.5/1.5/1, v/v) and centrifuged	LC-MS	2021	[222]

## Sheet: Sweat 
Critical Factors in Sample Collection and Preparation for Clinical Metabolomics of Underexplored Biological Specimens
Hygor M. R. de Souza, Tássia T. P. Pereira, Hanna C. de Sá, Marina A. Alves, Rafael Garrett, and Gisele A. B. Canuto
Supplementary Material
Specimen	Pre-collection	Collection/Processing	Extraction Method	Analytical platform	Publication year	Reference
Sweat	Patients wore light clothing and were exposed to heat at rest for 90 min	The patches were positioned on the back and kept for 90 min while the volunteers were exposed to heat, then removed and stored at -70 °C	Cold ACN/MeOH (1:1, v/v) extraction, with vortexing for 2 min and sonication for 1 min. The samples were centrifugated (14000g, 4 °C, 5 min) and the supernatant was dried. Thereafter it was reconstituted in ACN/MeOH (1:1, v/v) and vortexed for 2 min	LC-MS	2023	[220]
Sweat (Armpit)	The use of skin cosmetics was suspended 24 h before collection. The volunteers took a shower and the sweat was stimulated in the sauna for 20 min at a constant temperature of 70 °C. After a 10-minute break, they took another shower and spent another 20 min in the sauna	Sweat was collected from the armpits using a pipette, then centrifuged to remove impurities, the supernatant was collected and stored at -80 °C	-	LC-MS	2021	[222]
Sweat (Armpit)	The use of skin cosmetics was suspended 24 h before collection. The volunteers took a shower and the sweat was stimulated in the sauna for 20 min at a constant temperature of 70 °C. After a 10-minute break, they took another shower and spent another 20 min in the sauna	Sweat was collected from the armpits using a pipette, then centrifuged to remove impurities, the supernatant was collected for analysis	-	LC-MS	2020	[223]
Sweat (Forearm)	-	Sweat from both forearms was collected directly into an eppendorf and immediately frozen on dry ice and stored at -80 °C	Protein precipitation with MeOH for 2 min in shaker and centrifugation	LC-MS	2022	[224]
Sweat (Forearm)	The forearm was cleaned with an isopropyl alcohol wipe, then washed with warm water and air-dried. Sweat was stimulated by exercise	Sweat was collected from the forearm in the region with less hair where the patch had been positioned, then the free sweat was aspirated and transferred to a PVDF filter. A piece of nylon was added, and the collected samples were centrifuged. The aliquot was lyophilized and stored at -80 °C	Samples were lyophilized prior to a buffer exchange process. Dried samples were resuspended in 50% ACN containing an IS	LC-MS	2019	[225]
Sweat (Forearm)	The forearm was cleaned with an isopropyl alcohol wipe, then washed with warm water and air-dried	The sweat contained in the collector was aspirated with a pipette, separated into three aliquots and lyophilized, then stored at -80 °C	Lyophilized samples were resuspended in 50% ACN and immediately analyzed	LC-MS	2021a	[226]
Sweat (Forearm)	The forearm was cleaned with a 2-propanol tissue, washed with running water and dried at room temperature. Sweat was stimulated through exercises and the use of a patch	Sweat was collected from the forearm in the region with less hair where the patch had been positioned, then the free sweat was aspirated and transferred to a PVDF filter. A piece of nylon was added, and the collected samples were centrifuged. The aliquot was lyophilized and stored at -80 °C	Samples were extracted with 50% ACN and subjected to vigorous shaking	LC-MS	2021b	[227]
Sweat (Fingers)	Hands were washed with warm water and dried with a paper towel	Donors left their hands open at room temperature for 1 min, and then the filter was placed between the thumb and index finger for 1 min, then stored at 4°C	Samples were extracted using an aqueous solution containing an IS and acidified with 0.2% formic acid. The extraction was repeated 15 times.	LC-MS	2021	[229]
Sweat (back)	Suspension of skin cosmetics 24h before collection. The skin was cleaned with EtOH and distilled water. The sweat was stimulated by exercises for 30 min at 35 °C	Fresh sweat was collected directly from the skin using a Pasteur pipette and stored at -80 °C. Dry sweat was collected by two methods: using a paper filter moistened with an EtOH/PBS mixture (1:1, v/v) or by stimulation using gauze and then stored at -80 °C	LC-MS: Precipitation of proteins with MeOH/ACN (1:1, v/v) and vortexing for 5 min, then the samples were kept in an ice bath for 5 min and centrifuged. The liquid phase was dried, and the extract was resuspended in water acidified with 0.1% FA GC-MS: The previous step was repeated, and then CH2Cl2 was added to the samples with vortexing for 5 min. The organic phase was collected for derivatizatio…	LC-MS and GC-MS	2020	[230]

## Sheet: Reference list
Critical Factors in Sample Collection and Preparation for Clinical Metabolomics of Underexplored Biological Specimens
Hygor M. R. de Souza, Tássia T. P. Pereira, Hanna C. de Sá, Marina A. Alves, Rafael Garrett, and Gisele A. B. Canuto
Supplementary Material
Manuscript Reference List
References
1	Klassen, A.; Faccio, A.T.; Canuto, G.A.B.; da Cruz, P.L.R.; Ribeiro, H.C.; Tavares, M.F.M.; Sussulini, A. Metabolomics: Definitions and Significance in Systems Biology. Adv. Exp. Med. Biol. 2017, 965, 3–17, doi:10.1007/978-3-319-47656-8_1/COVER.
2	Hernandes, V.V.; Barbas, C.; Dudzik, D. A Review of Blood Sample Handling and Pre-Processing for Metabolomics Studies. Electrophoresis 2017, 38, 2232–2241, doi:10.1002/ELPS.201700086.
3	Kirwan, J.A.; Brennan, L.; Broadhurst, D.; Fiehn, O.; Cascante, M.; Dunn, W.B.; Schmidt, M.A.; Velagapudi, V. Preanalytical Processing and Biobanking Procedures of Biological Samples for Metabolomics Research: A White Paper, Community Perspective (for “Precision Medicine and Pharmacometabolomics Task Group”-The Metabolomics Society Initiative). Clin. Chem. 2018, 64, 1158–1182, doi:10.1373/CLINCHE…
4	Lehmann, R. From Bedside to Bench-Practical Considerations to Avoid Pre-Analytical Pitfalls and Assess Sample Quality for High-Resolution Metabolomics and Lipidomics Analyses of Body Fluids. Anal. Bioanal. Chem. 2021, 413, 5567–5585, doi:10.1007/S00216-021-03450-0.
5	Di Venere, M.; Viglio, S.; Cagnone, M.; Bardoni, A.; Salvini, R.; Iadarola, P. Advances in the Analysis of “Less-Conventional” Human Body Fluids: An Overview of the CE- and HPLC-MS Applications in the Years 2015-2017. Electrophoresis 2018, 39, 160–178, doi:10.1002/elps.201700276.
6	Niu, Z.; Zhang, W.; Yu, C.; Zhang, J.; Wen, Y. Recent Advances in Biological Sample Preparation Methods Coupled with Chromatography, Spectrometry and Electrochemistry Analysis Techniques. TrAC Trends Anal. Chem. 2018, 102, 123–146, doi:10.1016/J.TRAC.2018.02.005.
7	Roca, M.; Alcoriza, M.I.; Garcia-Cañaveras, J.C.; Lahoz, A. Reviewing the Metabolome Coverage Provided by LC-MS: Focus on Sample Preparation and Chromatography-A Tutorial. Anal. Chim. Acta 2021, 1147, 38–55, doi:10.1016/J.ACA.2020.12.025.
8	Vuckovic, D.; Vuckovic, D. Current Trends and Challenges in Sample Preparation for Global Metabolomics Using Liquid Chromatography–Mass Spectrometry. Anal. Bioanal. Chem. 2012 4036 2012, 403, 1523–1548, doi:10.1007/S00216-012-6039-Y.
9	Liu, X.; Zhou, L.; Shi, X.; Xu, G. New Advances in Analytical Methods for Mass Spectrometry-Based Large-Scale Metabolomics Study. TrAC Trends Anal. Chem. 2019, 121, 115665, doi:10.1016/J.TRAC.2019.115665.
10	Boquien, C.Y. Human Milk: An Ideal Food for Nutrition of Preterm Newborn. Front. Pediatr. 2018, 6, doi:10.3389/FPED.2018.00295/PDF.
11	Garwolińska, D.; Namieśnik, J.; Kot-Wasik, A.; Hewelt-Belka, W. Chemistry of Human Breast Milk-A Comprehensive Review of the Composition and Role of Milk Metabolites in Child Development. J. Agric. Food Chem. 2018, 66, 11881–11896, doi:10.1021/ACS.JAFC.8B04031.
12	Jenness, R. The Composition of Human Milk. Semin. Perinatol. 1979, 3, 225–239.
13	Li, M.; Chen, J.; Shen, X.; Abdlla, R.; Liu, L.; Yue, X.; Li, Q. Metabolomics-Based Comparative Study of Breast Colostrum and Mature Breast Milk. Food Chem. 2022, 384, 132491, doi:10.1016/j.foodchem.2022.132491.
14	Ten-Doménech, I.; Ramos-Garcia, V.; Moreno-Torres, M.; Parra-Llorca, A.; Gormaz, M.; Vento, M.; Kuligowski, J.; Quintás, G. The Effect of Holder Pasteurization on the Lipid and Metabolite Composition of Human Milk. Food Chem. 2022, 384, 132581, doi:10.1016/j.foodchem.2022.132581.
15	Arias-Borrego, A.; Soto Cruz, F.J.; Selma-Royo, M.; Bäuerl, C.; García Verdevio, E.; Pérez-Cano, F.J.; Lerin, C.; Velasco López, I.; Martínez-Costa, C.; Collado, M.C.; et al. Metallomic and Untargeted Metabolomic Signatures of Human Milk from SARS-CoV-2 Positive Mothers. Mol. Nutr. Food Res. 2022, 66, e2200071, doi:10.1002/mnfr.202200071.
16	Song, S.; Liu, T.T.; Liang, X.; Liu, Z.Y.; Yishake, D.; Lu, X.T.; Yang, M.T.; Man, Q.Q.; Zhang, J.; Zhu, H.L. Profiling of Phospholipid Molecular Species in Human Breast Milk of Chinese Mothers and Comprehensive Analysis of Phospholipidomic Characteristics at Different Lactation Stages. Food Chem. 2021, 348, doi:10.1016/J.FOODCHEM.2021.129091.
17	Wu, R.; Chen, J.; Zhang, · Lishi; Wang, · Xin; Yang, Y.; Ren, · Xiangnan LC/MS-Based Metabolomics to Evaluate the Milk Composition of Human, Horse, Goat and Cow from China. Eur. Food Res. Technol. 2021, 247, 663–675, doi:10.1007/s00217-020-03654-1.
18	Ten-Doménech, I.; Martínez-Sena, T.; Moreno-Torres, M.; Sanjuan-Herráez, J.D.; Castell, J. V.; Parra-Llorca, A.; Vento, M.; Quintás, G.; Kuligowski, J. Comparing Targeted vs. Untargeted MS2 Data-Dependent Acquisition for Peak Annotation in LC–MS Metabolomics. Metabolites 2020, 10, doi:10.3390/METABO10040126/METABOLITES_10_00126_PDF.PDF.
19	Hewelt-Belka, W.; Garwolińska, D.; Belka, M.; Bączek, T.; Namieśnik, J.; Kot-Wasik, A. A New Dilution-Enrichment Sample Preparation Strategy for Expanded Metabolome Monitoring of Human Breast Milk That Overcomes the Simultaneous Presence of Low- and High-Abundance Lipid Species. Food Chem. 2019, 288, 154–161, doi:10.1016/J.FOODCHEM.2019.03.001.
20	Isganaitis, E.; Venditti, S.; Matthews, T.J.; Lerin, C.; Demerath, E.W.; Fields, D.A. Maternal Obesity and the Human Milk Metabolome: Associations with Infant Body Composition and Postnatal Weight Gain. Am. J. Clin. Nutr. 2019, 110, 111–120, doi:10.1093/AJCN/NQY334.
21	Wu, Y.; Yu, J.; Liu, X.; Wang, W.; Chen, Z.; Qiao, J.; Liu, X.; Jin, H.; Li, X.; Wen, L.; et al. Gestational Diabetes Mellitus-Associated Changes in the Breast Milk Metabolome Alters the Neonatal Growth Trajectory. Clin. Nutr. 2021, 40, 4043–4054, doi:10.1016/j.clnu.2021.02.014 0261-5614.
22	Wen, L.; Wu, Y.; Yang, Y.; Han, T.-L.; Wang, W.; Fu, H.; Zheng, Y.; Shan, T.; Chen, J.; Xu, P.; et al. Gestational Diabetes Mellitus Changes the Metabolomes of Human Colostrum, Transition Milk and Mature Milk. Med. Sci. Monit. 2019, 25, 6128–6152, doi:10.12659/MSM.915827.
23	Xu, L.; Chen, W.; Wang, X.; Yu, Z.; Han, S. Comparative Lipidomic Analyses Reveal Different Protections in Preterm and Term Breast Milk for Infants. Front. Pediatr. 2020, 8, doi:10.3389/FPED.2020.00590/PDF.
24	Arias-Borrego, A.; Velasco, I.; Gómez-Ariza, J.L.; García-Barrera, T. Iodine Deficiency Disturbs the Metabolic Profile and Elemental Composition of Human Breast Milk. Food Chem. 2022, 371, 131329, doi:10.1016/J.FOODCHEM.2021.131329.
25	Zhou, L.; Beuerman, R.W. Tear Analysis in Ocular Surface Diseases. Prog. Retin. Eye Res. 2012, 31, 527–550, doi:10.1016/J.PRETEYERES.2012.06.002.
26	Goel, M.; Picciani, R.G.; Lee, R.K.; Bhattacharya, S.K. Aqueous Humor Dynamics: A Review. Open Ophthalmol. J. 2010, 4, 52–59.
27	Rossi, C.; Cicalini, I.; Cufaro, M.C.; Agnifili, L.; Mastropasqua, L.; Lanuti, P.; Marchisio, M.; De Laurenzi, V.; Del Boccio, P.; Pieragostino, D. Multi-Omics Approach for Studying Tears in Treatment-Naïve Glaucoma Patients. Int. J. Mol. Sci. 2019, 20, doi:10.3390/ijms20164029.
28	Shrestha, G.S.; Vijay, A.K.; Stapleton, F.; White, A.; Pickford, R.; Carnt, N. Human Tear Metabolites Associated with Nucleoside-Signalling Pathways in Bacterial Keratitis. Exp. Eye Res. 2023, 228, doi:10.1016/j.exer.2023.109409.
29	Catanese, S.; Khanna, R.K.; Lefevre, A.; Alarcan, H.; Pisella, P.J.; Emond, P.; Blasco, H. Validation of Metabolomic and Lipidomic Analyses of Human Tears Using Ultra-High-Performance Liquid Chromatography Tandem Mass Spectrometry. Talanta 2023, 253, doi:10.1016/j.talanta.2022.123932.
30	Khanna, R.K.; Catanese, S.; Emond, P.; Corcia, P.; Blasco, H.; Pisella, P.J. Metabolomics and Lipidomics Approaches in Human Tears: A Systematic Review. Surv. Ophthalmol. 2022, 67, 1229–1243, doi:10.1016/j.survophthal.2022.01.010.
31	Yoon, C.K.; Kim, Y.A.; Park, U.C.; Kwon, S.H.; Lee, Y.; Yoo, H.J.; Seo, J.H.; Yu, H.G. Vitreous Fatty Amides and Acyl Carnitines Are Altered in Intermediate Age-Related Macular Degeneration. Investig. Ophthalmol. Vis. Sci. 2023, 64, doi:10.1167/iovs.64.3.28.
32	Fang, J.; Wang, H.; Niu, T.; Shi, X.; Xing, X.; Qu, Y.; Liu, Y.; Liu, X.; Xiao, Y.; Dou, T.; et al. Integration of Vitreous Lipidomics and Metabolomics for Comprehensive Understanding of the Pathogenesis of Proliferative Diabetic Retinopathy. J. Proteome Res. 2023, doi:10.1021/acs.jproteome.3c00007.
33	Cicalini, I.; Rossi, C.; Pieragostino, D.; Agnifili, L.; Mastropasqua, L.; Di Ioia, M.; De Luca, G.; Onofrj, M.; Federici, L.; Del Boccio, P. Integrated Lipidomics and Metabolomics Analysis of Tears in Multiple Sclerosis: An Insight into Diagnostic Potential of Lacrimal Fluid. Int. J. Mol. Sci. 2019, 20, doi:10.3390/ijms20061265.
34	Chen, X.; Rao, J.; Zheng, Z.; Yu, Y.; Lou, S.; Liu, L.; He, Q.; Wu, L.; Sun, X. Integrated Tear Proteome and Metabolome Reveal Panels of Inflammatory-Related Molecules via Key Regulatory Pathways in Dry Eye Syndrome. J. Proteome Res. 2019, 18, 2321–2330, doi:10.1021/acs.jproteome.9b00149.
35	Urbanski, G.; Assad, S.; Chabrun, F.; Chao de la Barca, J.M.; Blanchet, O.; Simard, G.; Lenaers, G.; Prunier-Mirebeau, D.; Gohier, P.; Lavigne, C.; et al. Tear Metabolomics Highlights New Potential Biomarkers for Differentiating between Sjögren’s Syndrome and Other Causes of Dry Eye. Ocul. Surf. 2021, 22, 110–116, doi:10.1016/j.jtos.2021.07.006.
36	Brunmair, J.; Bileck, A.; Schmidl, D.; Hagn, G.; Meier-Menches, S.M.; Hommer, N.; Schlatter, A.; Gerner, C.; Garhöfer, G. Metabolic Phenotyping of Tear Fluid as a Prognostic Tool for Personalised Medicine Exemplified by T2DM Patients. EPMA J. 2022, 13, 107–123, doi:10.1007/s13167-022-00272-7.
37	Lian, P.; Zhao, X.; Song, H.; Tanumiharjo, S.; Chen, J.; Wang, T.; Chen, S.; Lu, L. Metabolic Characterization of Human Intraocular Fluid in Patients with Pathological Myopia. Exp. Eye Res. 2022, 222, doi:10.1016/j.exer.2022.109184.
38	Tang, Y.; Pan, Y.; Chen, Y.; Kong, X.; Chen, J.; Zhang, H.; Tang, G.; Wu, J.; Sun, X. Metabolomic Profiling of Aqueous Humor and Plasma in Primary Open Angle Glaucoma Patients Points Towards Novel Diagnostic and Therapeutic Strategy. Front. Pharmacol. 2021, 12, doi:10.3389/fphar.2021.621146.
39	Jiang, Y.; Yang, C.; Zheng, Y.; Liu, Y.; Chen, Y. A Set of Global Metabolomic Biomarker Candidates to Predict the Risk of Dry Eye Disease. Front. Cell Dev. Biol. 2020, 8, doi:10.3389/fcell.2020.00344.
40	Chen, X.; Chen, Y.; Wang, L.; Sun, X. Metabolomics of the Aqueous Humor in Patients with Primary Congenital Glaucoma. Mol. Vis. 2019, 25, 489–501.
41	Jiang, D.; Yan, C.; Ge, L.; Yang, C.; Huang, Y.; Chan, Y.K.; Chen, C.; Chen, W.; Zhou, M.; Lin, B. Metabolomic Analysis of Aqueous Humor Reveals Potential Metabolite Biomarkers for Differential Detection of Macular Edema. Eye Vis. 2023, 10, doi:10.1186/s40662-023-00331-8.
42	Han, G.; Wei, P.; He, M.; Teng, H.; Chu, Y. Metabolomic Profiling of the Aqueous Humor in Patients with Wet Age-Related Macular Degeneration Using UHPLC-MS/MS. J. Proteome Res. 2020, 19, 2358–2366, doi:10.1021/acs.jproteome.0c00036.
43	Fortenbach, C.R.; Skeie, J.M.; Sevcik, K.M.; Johnson, A.T.; Oetting, T.A.; Haugsdal, J.M.; Sales, C.S.; Nishimura, D.Y.; Taylor, E.B.; Schmidt, G.A.; et al. Metabolic and Proteomic Indications of Diabetes Progression in Human Aqueous Humor. PLoS One 2023, 18, doi:10.1371/journal.pone.0280491.
44	Xiong, X.; Chen, X.; Ma, H.; Zheng, Z.; Yang, Y.; Chen, Z.; Zhou, Z.; Pu, J.; Chen, Q.; Zheng, M. Metabolite Changes in the Aqueous Humor of Patients With Retinal Vein Occlusion Macular Edema: A Metabolomics Analysis. Front. Cell Dev. Biol. 2021, 9, doi:10.3389/fcell.2021.762500.
45	On Chu, K.; InLam Chan, T.; Ping Chan, K.; WongYing Yip, Y.; Bakthavatsalam, M.; Chiu Wang, C.; Pui Pang, C.; Brelen, M.E. Untargeted Metabolomic Analysis of Aqueous Humor in Diabetic Macular Edema. 2022.
46	Xu, J.; Su, G.; Huang, X.; Chang, R.; Chen, Z.; Ye, Z.; Cao, Q.; Kijlstra, A.; Yang, P. Metabolomic Analysis of Aqueous Humor Identifies Aberrant Amino Acid and Fatty Acid Metabolism in Vogt-Koyanagi-Harada and Behcet’s Disease. Front. Immunol. 2021, 12, doi:10.3389/fimmu.2021.587393.
47	Dmuchowska, D.A.; Pietrowska, K.; Krasnicki, P.; Kowalczyk, T.; Misiura, M.; Grochowski, E.T.; Mariak, Z.; Kretowski, A.; Ciborowski, M. Metabolomics Reveals Differences in Aqueous Humor Composition in Patients With and Without Pseudoexfoliation Syndrome. Front. Mol. Biosci. 2021, 8, doi:10.3389/fmolb.2021.682600.
48	Wei, Q.; Luo, L.; Qiu, W.; Gong, Y.; Jiang, Y. Metabolomic Study of Eyeball Rupture and Patients with Cataracts in Aqueous Humor. Exp. Ther. Med. 2022, 24, doi:10.3892/etm.2022.11593.
49	Wang, H.; Zhai, R.; Sun, Q.; Wu, Y.; Wang, Z.; Fang, J.; Kong, X. Metabolomic Profile of Posner-Schlossman Syndrome: A Gas Chromatography Time-of-Flight Mass Spectrometry-Based Approach Using Aqueous Humor. Front. Pharmacol. 2019, 10, doi:10.3389/fphar.2019.01322.
50	Pan, C.W.; Ke, C.; Chen, Q.; Tao, Y.J.; Zha, X.; Zhang, Y.P.; Zhong, H. Differential Metabolic Markers Associated with Primary Open-Angle Glaucoma and Cataract in Human Aqueous Humor. BMC Ophthalmol. 2020, 20, doi:10.1186/s12886-020-01452-7.
51	Liu, L.; Li, Y.; Guo, D.; Ye, H.; Qi, H.; Zou, B.; Zheng, D.; Jin, G. Metabolomic Profile in the Aqueous Humor of Congenital Ectopia Lentis. Curr. Eye Res. 2023, 48, 270–277, doi:10.1080/02713683.2022.2142943.
52	Wen, X.; Ng, T.K.; Liu, Q.; Wu, Z.; Zhang, G.; Zhang, M. Azelaic Acid and Guanosine in Tears Improve Discrimination of Proliferative from Non-Proliferative Diabetic Retinopathy in Type-2 Diabetes Patients: A Tear Metabolomics Study. Heliyon 2023, 9, doi:10.1016/j.heliyon.2023.e16109.
53	Wang, H.; Li, S.; Wang, C.; Wang, Y.; Fang, J.; Liu, K. Plasma and Vitreous Metabolomics Profiling of Proliferative Diabetic Retinopathy. Investig. Ophthalmol. Vis. Sci. 2022, 63, doi:10.1167/iovs.63.2.17.
54	Nokhoijav, E.; Guba, A.; Kumar, A.; Kunkli, B.; Kalló, G.; Káplár, M.; Somodi, S.; Garai, I.; Csutak, A.; Tóth, N.; et al. Metabolomic Analysis of Serum and Tear Samples from Patients with Obesity and Type 2 Diabetes Mellitus. Int. J. Mol. Sci. 2022, 23, doi:10.3390/ijms23094534.
55	Zong, Y.; Cheng, C.; Li, K.; Xue, R.; Chen, Z.; Liu, X.; Wu, K. Metabolomic Alterations in the Tear Fluids of Patients With Superior Limbic Keratoconjunctivitis. Front. Med. 2022, 8, doi:10.3389/fmed.2021.797630.
56	Sağlik, A.; Koyuncu, İ.; Soydan, A.; Sağlik, F.; Gönel, A. Tear Organic Acid Analysis After Corneal Collagen Crosslinking in Keratoconus. Eye Contact Lens 2020, 46, S122–S128, doi:10.1097/ICL.0000000000000644.
57	Picardo, M.; Ottaviani, M.; Camera, E.; Mastrofrancesco, A. Sebaceous Gland Lipids. Semin. Dermatol. 2009, 11, 100–105, doi:10.4161/derm.1.2.8472.
58	Ottaviani, M.; Flori, E.; Mastrofrancesco, A.; Briganti, S.; Lora, V.; Capitanio, B.; Zouboulis, C.C.; Picardo, M. Sebocyte Differentiation as a New Target for Acne Therapy: An in Vivo Experience. J. Eur. Acad. Dermatol. Venereol. 2020, 34, 1803–1814, doi:10.1111/jdv.16252.
59	Géhin, C.; Tokarska, J.; Fowler, S.J.; Barran, P.E.; Trivedi, D.K. No Skin off Your Back: The Sampling and Extraction of Sebum for Metabolomics. Metabolomics 2023, 19, 1–20, doi:10.1007/s11306-023-01982-3.
60	Sinclair, E.; Trivedi, D.K.; Sarkar, D.; Walton-Doyle, C.; Milne, J.; Kunath, T.; Rijs, A.M.; de Bie, R.M.A.; Goodacre, R.; Silverdale, M.; et al. Metabolomics of Sebum Reveals Lipid Dysregulation in Parkinson’s Disease. Nat. Commun. 2021, 12, 1–9, doi:10.1038/s41467-021-21669-4.
61	Trivedi, D.K.; Sinclair, E.; Xu, Y.; Sarkar, D.; Caitlin, W.-D.; Liscio, C.; Banks, P.; Milne, J.; Silverdale, M.; Kunath, T.; et al. Discovery of Volatile Biomarkers of Parkinson’s Disease from Sebum. Am. Chem. Soc. 2019, 5, 599–606.
62	Spick, M.; Longman, K.; Frampas, C.; Lewis, H.; Costa, C.; Walters, D.D.; Stewart, A.; Wilde, M.; Greener, D.; Evetts, G.; et al. Changes to the Sebum Lipidome upon COVID-19 Infection Observed via Rapid Sampling from the Skin. EClinicalMedicine 2021, 33, 100786, doi:10.1016/j.eclinm.2021.100786.
63	Shetage, S.S.; Traynor, M.J.; Brown, M.B.; Chilcott, R.P. Sebomic Identification of Sex- and Ethnicity-Specific Variations in Residual Skin Surface Components (RSSC) for Bio-Monitoring or Forensic Applications. Lipids Health Dis. 2018, 17, 1–10, doi:10.1186/s12944-018-0844-z.
64	Briganti, S.; Truglio, M.; Angiolillo, A.; Lombardo, S.; Leccese, D.; Camera, E.; Picardo, M.; Di Costanzo, A. Application of Sebum Lipidomics to Biomarkers Discovery in Neurodegenerative Diseases. Metabolites 2021, 11, doi:10.3390/metabo11120819.
65	Spick, M.; Lewis, H.M.; Frampas, C.F.; Longman, K.; Costa, C.; Stewart, A.; Dunn-Walters, D.; Greener, D.; Evetts, G.; Wilde, M.J.; et al. An Integrated Analysis and Comparison of Serum, Saliva and Sebum for COVID-19 Metabolomics. Sci. Rep. 2022, 12, doi:10.1038/s41598-022-16123-4.
66	Dutkiewicz, E.P.; Chiu, H.-Y.; Urban, P.L. Probing Skin for Metabolites and Topical Drugs with Hydrogel Micropatches. Anal. Chem. 2017, 89, 2664−2670.
67	Zhang, J.D.; Le, M.N.; Hill, K.J.; Cooper, A.A.; Stuetz, R.M.; Donald, W.A. Identifying Robust and Reliable Volatile Organic Compounds in Human Sebum for Biomarker Discovery. Anal. Chim. Acta 2022, 1233, 340506.
68	Folch, J.; Lees, M.; G. H. Sloane Stanley A Simple Method for the Isolation and Purification of Total Lipides from Animal Tissues. J Biol Chem 1956, 226, 497–509.
69	Bligh, E.G.; Dyer, W.J. A Rapid Method of Total Lipid Extraction and Purification. Can J Biochem Physiol 1959, 37, 911–7.
70	Ulmer, C.Z.; Jones, C.M.; Yost, R.A.; Garrett, T.J.; John Bowden, A. Optimization of Folch, Bligh-Dyer, and Matyash Sample-ToExtraction Solvent Ratios for Human Plasma-Based Lipidomics Studies. Anal Chim Act 2018, 1037, 351–357, doi:10.4049/jimmunol.1801473.The.
71	Wong, M.W.K.; Braidy, N.; Pickford, R.; Sachdev, P.S.; Poljak, A. Comparison of Single Phase and Biphasic Extraction Protocols for Lipidomic Studies Using Human Plasma. Front. Neurol. 2019, 10, 1–11, doi:10.3389/fneur.2019.00879.
72	Köfeler, H.C.; Ahrends, R.; Baker, E.S.; Ekroos, K.; Han, X.; Hoffmann, N.; Holcapek, M.; Wenk, M.R.; Liebisch, G. Recommendations for Good Practice in Ms-Based Lipidomics. J. Lipid Res. 2021, 62, 1–13, doi:10.1016/j.jlr.2021.100138.
73	Agrawal, K.; Hassoun, L.A.; Foolad, N.; Borkowski, K.; Pedersen, T.L.; Sivamani, R.K.; Newman, J.W. Effects of Atopic Dermatitis and Gender on Sebum Lipid Mediator and Fatty Acid Profiles. Prostaglandins Leukot. Essent. Fat. Acids 2018, 134, 7–16, doi:10.1016/j.plefa.2018.05.001.
74	Okoro, O.E.; Adenle, A.; Ludovici, M.; Truglio, M.; Marini, F.; Camera, E. Lipidomics of Facial Sebum in the Comparison between Acne and Non-Acne Adolescents with Dark Skin. Sci. Rep. 2021, 11, 16591, doi:10.1038/s41598-021-96043-x.
75	Wang, F.; Yang, W.; Ouyang, S.; Yuan, S. The Vehicle Determines the Destination: The Significance of Seminal Plasma Factors for Male Fertility. Int. J. Mol. Sci. 2020, 21, 1–20, doi:10.3390/IJMS21228499.
76	Egea, R.R.; Puchalt, N.G.; Escrivá, M.M.; Varghese, A.C. OMICS: Current and Future Perspectives in Reproductive Medicine and Technology. J. Hum. Reprod. Sci. 2014, 7, 73–92, doi:10.4103/0974-1208.138857.
77	Hosseini, E.; Amirjannati, N.; Ralf Henkel, ·; Bazrafkan, M.; Moghadasfar, H.; Gilany, K. Targeted Amino Acids Profiling of Human Seminal Plasma from Teratozoospermia Patients Using LC-MS/MS. Reprod. Sci. 2023, 1, 3, doi:10.1007/s43032-023-01272-2.
78	Deng, T.; Li, X.; Yao, B. Metabonomic Analysis of Seminal Plasma in Necrozoospermia Patients Based on Liquid Chromatography-Mass Spectrometry. Transl. Androl. Urol. 2023, 12, 1101–1114, doi:10.21037/TAU-23-14.
79	Li, L.; Hao, X.; Chen, H.; Wang, L.; Chen, A.; Song, X.; Hu, Z.; Su, Y.; Lin, H.; Fan, P. Metabolomic Characterization of Semen from Asthenozoospermic Patients Using Ultra-High-Performance Liquid Chromatography–Tandem Quadrupole Time-of-Flight Mass Spectrometry. Biomed. Chromatogr. 2020, 34, e4897, doi:10.1002/BMC.4897.
80	Xu, Y.; Lu, H.; Wang, Y.; Zhang, Z.; Wu, Q. Comprehensive Metabolic Profiles of Seminal Plasma with Different Forms of Male Infertility and Their Correlation with Sperm Parameters. J. Pharm. Biomed. Anal. 2020, 177, 112888, doi:10.1016/J.JPBA.2019.112888.
81	Huang, Q.; Liu, L.; Wu, Y.; Wang, X.; Luo, L.; Nan, B.; Zhang, J.; Tian, M.; Shen, H. Seminal Plasma Metabolites Mediate the Associations of Multiple Environmental Pollutants with Semen Quality in Chinese Men. Environ. Int. 2019, 132, 105066, doi:10.1016/J.ENVINT.2019.105066.
82	Engel, K.M.; Baumann, S.; Blaurock, J.; Rolle-Kampczyk, U.; Schiller, J.; Von Bergen, M.; Grunewald, S. Differences in the Sperm Metabolomes of Smoking and Nonsmoking Men. Biol. Reprod. 2021, 105, 1484–1493, doi:10.1093/BIOLRE/IOAB179.
83	World Health Organization. WHO Laboratory Manual for the Examination of Human Semen and Sperm-Cervical Mucus Interaction, 4th Ed.; Published on Behalf of the World Health Organization by Cambridge University Press: Cambridge, UK; New York, NY, USA, 1999; .
84	World Health Organization. WHO Laboratory Manual for the Examination and Processing of Human Sperm, 5th Ed.; World Health Organization: Geneva, Switzerland, 2010; ISBN 978-92-4-154778-9.
85	Engel, K.M.; Baumann, S.; Rolle-Kampczyk, U.; Schiller, J.; von Bergen, M.; Grunewald, S. Metabolomic Profiling Reveals Correlations between Spermiogram Parameters and the Metabolites Present in Human Spermatozoa and Seminal Plasma. PLoS One 2019, 14, e0211679, doi:10.1371/JOURNAL.PONE.0211679.
86	Blaurock, J.; Baumann, S.; Grunewald, S.; Schiller, J.; Engel, K.M. Metabolomics of Human Semen: A Review of Different Analytical Methods to Unravel Biomarkers for Male Fertility Disorders. Int. J. Mol. Sci. 2022, 23, 9031, doi:10.3390/ijms23169031.
87	Chen, L.; Wen, C.W.; Deng, M.J.; Ping-Li; Zhang, Z. Da; Zhou, Z.H.; Wang, X. Metabolic and Transcriptional Changes in Seminal Plasma of Asthenozoospermia Patients. Biomed. Chromatogr. 2020, 34, e4769, doi:10.1002/BMC.4769.
88	Wu, Q.; Xu, Y.; Ji, H.; Wang, Y.; Zhang, Z.; Lu, H. Enhancing Coverage in LC-MS-Based Untargeted Metabolomics by a New Sample Preparation Procedure Using Mixed-Mode Solid-Phase Extraction and Two Derivatizations. Anal. Bioanal. Chem. 2019, doi:10.1007/s00216-019-02010-x.
89	Buszewska-Forajta, M.; Raczak-Gutknecht, J.; Struck-Lewicka, W.; Nizioł, M.; Artymowicz, M.; Markuszewski, M.; Kordalewska, M.; Matuszewski, M.; Markuszewski, M.J. Untargeted Metabolomics Study of Three Matrices: Seminal Fluid, Urine, and Serum to Search the Potential Indicators of Prostate Cancer. Front. Mol. Biosci. 2022, 9, 849966, doi:10.3389/FMOLB.2022.849966/BIBTEX.
90	Oliveira, J.P.S.; Mendes, N.T.; Martins, Á.R.; Sanvito, W.L. Cerebrospinal Fluid: History, Collection Techniques, Indications, Contraindications and Complications. J. Bras. Patol. e Med. Lab. 2020, 1–11, doi:10.5935/1676-2444.20200054.
91	Wishart, D.S.; Guo, A.C.; Oler, E.; Wang, F.; Anjum, A.; Peters, H.; Dizon, R.; Sayeeda, Z.; Tian, S.; Lee, B.L.; et al. HMDB 5.0: The Human Metabolome Database for 2022. Nucleic Acids Res. 2022, 50, D622–D631, doi:10.1093/nar/gkab1062.
92	Yan, J.; Kuzhiumparambil, U.; Bandodkar, S.; Dale, R.C.; Fu, S. Cerebrospinal Fluid Metabolomics: Detection of Neuroinflammation in Human Central Nervous System Disease. Clin. Transl. Immunol. 2021, 10, 1–19, doi:10.1002/cti2.1318.
93	Pautova, A.; Burnakova, N.; Revelsky, A. Metabolic Profiling and Quantitative Analysis of Cerebrospinal Fluid Using Gas Chromatography-Mass Spectrometry: Current Methods and Future Perspectives. Molecules 2021, 26, doi:10.3390/molecules26123597.
94	Wishart, D.S.; Lewis, M.J.; Morrissey, J.A.; Flegel, M.D.; Jeroncic, K.; Xiong, Y.; Cheng, D.; Eisner, R.; Gautam, B.; Tzur, D.; et al. The Human Cerebrospinal Fluid Metabolome. J. Chromatogr. B Anal. Technol. Biomed. Life Sci. 2008, 871, 164–173, doi:10.1016/j.jchromb.2008.05.001.
95	Qi, S.; Xu, Y.; Luo, R.; Li, P.; Huang, Z.; Huang, S.; Nie, T.; Zhang, Q.; Li, Q. Novel Biochemical Insights in the Cerebrospinal Fluid of Patients with Neurosyphilis Based on a Metabonomics Study. J. Mol. Neurosci. 2019, 69, 39–48, doi:10.1007/s12031-019-01320-0.
96	Deisenhammer, F.; Zetterberg, H.; Fitzner, B.; Zettl, U.K. The Cerebrospinal Fluid in Multiple Sclerosis. Front. Immunol. 2019, 10, 1–10, doi:10.3389/fimmu.2019.00726.
97	Yilmaz, A.; Ugur, Z.; Ustun, I.; Akyol, S.; Bahado-Singh, R.O.; Maddens, M.; Aasly, J.O.; Graham, S.F. Metabolic Profiling of CSF from People Suffering from Sporadic and LRRK2 Parkinson’s Disease: A Pilot Study. Cells 2020, 9, doi:10.3390/cells9112394.
98	Plewa, S.; Poplawska-Domaszewicz, K.; Florczak-Wyspianska, J.; Klupczynska-Gabryszak, A.; Sokol, B.; Miltyk, W.; Jankowski, R.; Kozubski, W.; Kokot, Z.J.; Matysiak, J. The Metabolomic Approach Reveals the Alteration in Human Serum and Cerebrospinal Fluid Composition in Parkinson’s Disease Patients. Pharmaceuticals (Basel). 2021, 14, doi:10.3390/ph14090935.
99	Paraskevas, G.P.; Kapaki, E. Cerebrospinal Fluid Biomarkers for Alzheimer’s Disease in the Era of Disease-Modifying Treatments. Brain Sci. 2021, 11, doi:10.3390/brainsci11101258.
100	Akiyama, T.; Saigusa, D.; Hyodo, Y.; Umeda, K.; Saijo, R.; Koshiba, S.; Kobayashi, K. Metabolic Profiling of the Cerebrospinal Fluid in Pediatric Epilepsy. Acta Med. Okayama 2020, 74, 65–72, doi:10.18926/AMO/57955.
101	Schwieler, L.; Trepci, A.; Krzyzanowski, S.; Hermansson, S.; Granqvist, M.; Piehl, F.; Venckunas, T.; Brazaitis, M.; Kamandulis, S.; Lindqvist, D.; et al. A Novel, Robust Method for Quantification of Multiple Kynurenine Pathway Metabolites in the Cerebrospinal Fluid. Bioanalysis 2020, 12, 379–392, doi:10.4155/bio-2019-0303.
102	Yan, J.; Kothur, K.; Innes, E.A.; Han, V.X.; Jones, H.F.; Patel, S.; Tsang, E.; Webster, R.; Gupta, S.; Troedson, C.; et al. Decreapilepsed Cerebrospinal Fluid Kynurenic Acid in Etic Spasms: A Biomarker of Response to Corticosteroids. EBioMedicine 2022, 84, 104280, doi:10.1016/j.ebiom.2022.104280.
103	Liu, F.-C.; Cheng, M.-L.; Lo, C.-J.; Hsu, W.-C.; Lin, G.; Lin, H.-T. Exploring the Aging Process of Cognitively Healthy Adults by Analyzing Cerebrospinal Fluid Metabolomics Using Liquid Chromatography-Tandem Mass Spectrometry. BMC Geriatr. 2023, 23, 217, doi:10.1186/s12877-023-03939-6.
104	Panyard, D.J.; Kim, K.M.; Darst, B.F.; Deming, Y.K.; Zhong, X.; Wu, Y.; Kang, H.; Carlsson, C.M.; Johnson, S.C.; Asthana, S.; et al. Cerebrospinal Fluid Metabolomics Identifies 19 Brain-Related Phenotype Associations. Commun. Biol. 2021, 4, 1–11, doi:10.1038/s42003-020-01583-z.
105	Klinke, G.; Richter, S.; Monostori, P.; Schmidt-Mader, B.; García-Cazorla, A.; Artuch, R.; Christ, S.; Opladen, T.; Hoffmann, G.F.; Blau, N.; et al. Targeted Cerebrospinal Fluid Analysis for Inborn Errors of Metabolism on an LC-MS/MS Analysis Platform. J. Inherit. Metab. Dis. 2020, 43, 712–725, doi:10.1002/jimd.12213.
106	Demarest, T.G.; Truong, G.T.D.; Lovett, J.; Mohanty, J.G.; Mattison, J.A.; Mattson, M.P.; Ferrucci, L.; Bohr, V.A.; Moaddel, R. Assessment of NAD(+)Metabolism in Human Cell Cultures, Erythrocytes, Cerebrospinal Fluid and Primate Skeletal Muscle. Anal. Biochem. 2019, 572, 1–8, doi:10.1016/j.ab.2019.02.019.
107	Carlsson, H.; Rollborn, N.; Herman, S.; Freyhult, E.; Svenningsson, A.; Burman, J.; Kultima, K. Metabolomics of Cerebrospinal Fluid from Healthy Subjects Reveal Metabolites Associated with Ageing. Metabolites 2021, 11, 1–11, doi:10.3390/metabo11020126.
108	Peters, K.; Herman, S.; Khoonsari, P.E.; Burman, J.; Neumann, S.; Kultima, K. Metabolic Drift in the Aging Nervous System Is Reflected in Human Cerebrospinal Fluid. Sci. Rep. 2021, 11, 18822, doi:10.1038/s41598-021-97491-1.
109	Yang, H.; Wang, Z.; Shi, S.; Yu, Q.; Liu, M.; Zhang, Z. Identification of Cerebrospinal Fluid Metabolites as Biomarkers for Neurobrucellosis by Liquid Chromatography-Mass Spectrometry Approach. Bioengineered 2022, 13, 6996–7010, doi:10.1080/21655979.2022.2037954.
110	Brown, A.L.; Sok, P.; Taylor, O.; Woodhouse, J.P.; Bernhardt, M.B.; Raghubar, K.P.; Kahalley, L.S.; Lupo, P.J.; Hockenberry, M.J.; Scheurer, M.E. Cerebrospinal Fluid Metabolomic Profiles Associated With Fatigue During Treatment for Pediatric Acute Lymphoblastic Leukemia. J. Pain Symptom Manage. 2021, 61, 464–473, doi:10.1016/j.jpainsymman.2020.08.030.
111	Muguruma, Y.; Tsutsui, H.; Akatsu, H.; Inoue, K. Comprehensive Quantification of Purine and Pyrimidine Metabolism in Alzheimer’s Disease Postmortem Cerebrospinal Fluid by LC-MS/MS with Metal-Free Column. Biomed. Chromatogr. 2020, 34, e4722, doi:10.1002/bmc.4722.
112	He, Q.; Chhonker, Y.S.; McLaughlin, M.J.; Murry, D.J. Simultaneous Quantitation of S(+)- and R(-)-Baclofen and Its Metabolite in Human Plasma and Cerebrospinal Fluid Using LC-APCI-MS/MS: An Application for Clinical Studies. Molecules 2020, 25, doi:10.3390/molecules25020250.
113	Li, K.; Schön, M.; Naviaux, J.C.; Monk, J.M.; Alchus-Laiferová, N.; Wang, L.; Straka, I.; Matejička, P.; Valkovič, P.; Ukropec, J.; et al. Cerebrospinal Fluid and Plasma Metabolomics of Acute Endurance Exercise. FASEB J. Off. Publ. Fed. Am. Soc. Exp. Biol. 2022, 36, e22408, doi:10.1096/fj.202200509R.
114	Kozioł, A.; Pupek, M. Application of Metabolomics in Childhood Leukemia Diagnostics. Arch. Immunol. Ther. Exp. (Warsz). 2022, 70, 28, doi:10.1007/s00005-022-00665-6.
115	Bohnert, S.; Reinert, C.; Trella, S.; Schmitz, W.; Ondruschka, B.; Bohnert, M. Metabolomics in Postmortem Cerebrospinal Fluid Diagnostics: A State-of-the-Art Method to Interpret Central Nervous System-Related Pathological Processes. Int. J. Legal Med. 2021, 135, 183–191, doi:10.1007/s00414-020-02462-2.
116	Guo, L.; Qiu, Z.; Wang, Y.; Yu, K.; Zheng, X.; Li, Y.; Liu, M.; Wang, G.; Guo, N.; Yang, M.; et al. Volatile Organic Compounds to Identify Infectious (Bacteria/Viruses) Diseases of the Central Nervous System: A Pilot Study. Eur. Neurol. 2021, 84, 325–332, doi:10.1159/000507188.
117	Guo, C.; Huo, Y.J.; Li, Y.; Han, Y.; Zhou, D. Gut-Brain Axis: Focus on Gut Metabolites Short-Chain Fatty Acids. World J. Clin. Cases 2022, 10, 1754–1763, doi:10.12998/wjcc.v10.i6.1754.
118	Knox, E.G.; Lynch, C.M.K.; Lee, Y.S.; O’Driscoll, C.M.; Clarke, G.; Cryan, J.F.; Aburto, M.R. The Gut Microbiota Is Important for the Maintenance of Blood–Cerebrospinal Fluid Barrier Integrity. Eur. J. Neurosci. 2023, 57, 233–241, doi:10.1111/ejn.15878.
119	Silva, Y.P.; Bernardi, A.; Frozza, R.L. The Role of Short-Chain Fatty Acids From Gut Microbiota in Gut-Brain Communication. Front. Endocrinol. (Lausanne). 2020, 11, 1–14, doi:10.3389/fendo.2020.00025.
120	Zhang, S.; Wang, H.; Zhu, M. A Sensitive GC / MS Detection Method for Analyzing Microbial Metabolites Short Chain Fatty Acids in Fecal and Serum Samples. Talanta 2019, 196, 249–254.
121	Kim, K.S.; Lee, Y.; Chae, W.; Cho, J.Y. An Improved Method to Quantify Short-Chain Fatty Acids in Biological Samples Using Gas Chromatography–Mass Spectrometry. Metabolites 2022, 12, 4–15, doi:10.3390/metabo12060525.
122	Rohde, J.K.; Fuh, M.M.; Evangelakos, I.; Pauly, M.J.; Schaltenberg, N.; Siracusa, F.; Gagliani, N.; Tödter, K.; Heeren, J.; Worthmann, A. A Gas Chromatography Mass Spectrometry-Based Method for the Quantification of Short Chain Fatty Acids. Metabolites 2022, 12, doi:10.3390/metabo12020170.
123	Deng, F.L.; Pan, J.X.; Zheng, P.; Xia, J.J.; Yin, B.M.; Liang, W.W.; Li, Y.F.; Wu, J.; Xu, F.; Wu, Q.Y.; et al. Metabonomics Reveals Peripheral and Central Shortchain Fatty Acid and Amino Acid Dysfunction in a Naturally Occurring Depressive Model of Macaques. Neuropsychiatr. Dis. Treat. 2019, 15, 1077–1088, doi:10.2147/NDT.S186071.
124	Kim, S.; Jang, W.J.; Yu, H.; Kim, J.; Lee, S.K.; Jeong, C.H.; Lee, S. Revealing Metabolic Perturbation Following Heavy Methamphetamine Abuse by Human Hair Metabolomics and Network Analysis. Int. J. Mol. Sci. 2020, 21, 1–21, doi:10.3390/ijms21176041.
125	Seo, M.J.; Song, S.H.; Kim, S.; Jang, W.J.; Jeong, C.H.; Lee, S. Mass Spectrometry-Based Metabolomics in Hair from Current and Former Patients with Methamphetamine Use Disorder. Arch. Pharm. Res. 2021, 44, 890–901, doi:10.1007/s12272-021-01353-3.
126	Delplancke, T.D.J.; De Seymour, J. V.; Tong, C.; Sulek, K.; Xia, Y.; Zhang, H.; Han, T.L.; Baker, P.N. Analysis of Sequential Hair Segments Reflects Changes in the Metabolome across the Trimesters of Pregnancy. Sci. Rep. 2018, 8, 1–12, doi:10.1038/s41598-017-18317-7.
127	Najafova, T.; Dagdeviren, G.; Kasikci, M.; Sahin, D.; Yucel, A.; Ozyuncu, O.; Gurler, M. Segmental Hair Metabolomics Analysis in Pregnant Women with Pregnancy Complications. Metabolomics 2023, 19, 1–11, doi:10.1007/s11306-023-02009-7.
128	Yang, J.; Wei, Y.; Qi, H.; Yin, N.; Yang, Y.; Li, Z.; Xu, L.; Wang, X.; Yuan, P.; Li, L.; et al. Neonatal Hair Profiling Reveals a Metabolic Phenotype of Monochorionic Twins with Selective Intrauterine Growth Restriction and Abnormal Umbilical Artery Flow. Mol. Med. 2020, 26, doi:10.1186/s10020-020-00160-8.
129	Chen, X.; Zhao, X.; Jones, M.B.; Harper, A.; de Seymour, J. V.; Yang, Y.; Xia, Y.; Zhang, T.; Qi, H.; Gulliver, J.; et al. The Relationship between Hair Metabolites, Air Pollution Exposure and Gestational Diabetes Mellitus: A Longitudinal Study from Pre-Conception to Third Trimester. Front. Endocrinol. (Lausanne). 2022, 13, 1–16, doi:10.3389/fendo.2022.1060309.
130	Lehtonen, A.; Uusitalo, L.; Auriola, S.; Backman, K.; Heinonen, S.; Keski-Nisula, L.; Pasanen, M.; Pekkanen, J.; Tuomainen, T.P.; Voutilainen, R.; et al. Caffeine Content in Newborn Hair Correlates with Maternal Dietary Intake. Eur. J. Nutr. 2021, 60, 193–201, doi:10.1007/s00394-020-02231-2.
131	Ran, R.; Zhong, X.; Yang, Y.; Tang, X.; Shi, M.; Jiang, X.; Lin, A.; Gan, X.; Yu, T.; Hu, L.; et al. Metabolomic Profiling Identifies Hair as a Robust Biological Sample for Identifying Women with Cervical Cancer. Med. Oncol. 2023, 40, 1–13, doi:10.1007/s12032-022-01848-z.
132	Su, Y.-H.; Chang, C.-W.; Hsu, J.-Y.; Li, S.-W.; Sung, P.-S.; Wang, R.-H.; Wu, C.-H.; Liao, P.-C. Discovering Hair Biomarkers of Alzheimer Disease Using High Resolution Mass Spectrometry-Based Untargeted Metabolomics. Molecules 2023, 28, doi:10.3390/molecules28052166.
133	Chang, C.W.; Hsu, J.Y.; Hsiao, P.Z.; Chen, Y.C.; Liao, P.C. Identifying Hair Biomarker Candidates for Alzheimer’s Disease Using Three High Resolution Mass Spectrometry-Based Untargeted Metabolomics Strategies. J. Am. Soc. Mass Spectrom. 2023, 34, 550–561, doi:10.1021/jasms.2c00294.
134	Kim, M.; Ha, I.; Kim, K. Exploration of Integrated Targeted Serum and Hair Metabolomic Profiles in Men with Androgenetic Alopecia. Singapore Med. J. 2023, doi:10.4103/singaporemedj.smj-2021-154.
135	Lee, Y.R.; Lew, B.L.; Sim, W.Y.; Hong, J.; Chung, B.C. Alterations in Pattern Baldness According to Sex: Hair Metabolomics Approach. Metabolites 2021, 11, doi:10.3390/metabo11030178.
136	Favretto, D.; Cooper, G.; Andraus, M.; Sporkert, F.; Agius, R.; Appenzeller, B.; Baumgartner, M.; Binz, T.; Cirimele, V.; Kronstrand, R.; et al. The Society of Hair Testing Consensus on General Recommendations for Hair Testing and Drugs of Abuse Testing in Hair. Drug Test. Anal. 2023, 15, 1042–1046, doi:10.1002/dta.3526.
137	Jang, W.-J.; Choi, J.Y.; Park, B.; Seo, J.H.; Seo, Y.H.; Lee, S.; Jeong, C.-H.; Lee, S. Hair Metabolomics in Animal Studies and Clinical Settings. Molecules 2019, 24, doi:10.3390/molecules24122195.
138	Eisenbeiss, L.; Steuer, A.E.; Binz, T.M.; Baumgartner, M.R.; Kraemer, T. (Un)Targeted Hair Metabolomics: First Considerations and Systematic Evaluation on the Impact of Sample Preparation. Anal. Bioanal. Chem. 2019, 411, 3963–3977, doi:10.1007/s00216-019-01873-4.
139	Zhong, X.; Ran, R.; Gao, S.; Shi, M.; Shi, X.; Long, F.; Zhou, Y.; Yang, Y.; Tang, X.; Lin, A.; et al. Complex Metabolic Interactions between Ovary, Plasma, Urine, and Hair in Ovarian Cancer. Front. Oncol. 2022, 12, 1–16, doi:10.3389/fonc.2022.916375.
140	Chang, W.C.W.; Wang, P.H.; Chang, C.W.; Chen, Y.C.; Liao, P.C. Extraction Strategies for Tackling Complete Hair Metabolome Using LC-HRMS-Based Analysis. Talanta 2021, 223, 121708, doi:10.1016/j.talanta.2020.121708.
141	Chen, Y.; Guo, J.; Xing, S.; Yu, H.; Huan, T. Global-Scale Metabolomic Profiling of Human Hair for Simultaneous Monitoring of Endogenous Metabolome, Short- and Long-Term Exposome. Front. Chem. 2021, 9, 1–11, doi:10.3389/fchem.2021.674265.
142	Eisenbeiss, L.; Binz, T.M.; Baumgartner, M.R.; Kraemer, T.; Steuer, A.E. Cheating on Forensic Hair Testing? Detection of Potential Biomarkers for Cosmetically Altered Hair Samples Using Untargeted Hair Metabolomics. Analyst 2020, 145, 6586–6599, doi:10.1039/d0an01265c.
143	Eisenbeiss, L.; Binz, T.M.; Baumgartner, M.R.; Kraemer, T.; Steuer, A.E. Towards Best Practice in Hair Metabolomic Studies: Systematic Investigation on the Impact of Hair Length and Color. Metabolites 2020, 10, 1–12, doi:10.3390/metabo10100381.
144	Shah, S. Salivaomics: The Current Scenario. 2018, doi:10.4103/jomfp.JOMFP_171_18.
145	Panneerselvam, K.; Ishikawa, S.; Krishnan, R.; Sugimoto, M. Salivary Metabolomics for Oral Cancer Detection: A Narrative Review. Metabolites 2022, 12, doi:10.3390/metabo12050436.
146	Martina, E.; Campanati, A.; Diotallevi, F.; Offidani, A. Saliva and Oral Diseases. J. Clin. Med. 2020, 9, doi:10.3390/jcm9020466.
147	Washio, J.; Takahashi, N. Metabolomic Studies of Oral Biofilm, Oral Cancer, and Beyond. Int. J. Mol. Sci. 2016, 17, doi:10.3390/ijms17060870.
148	Sakanaka, A.; Katakami, N.; Furuno, M.; Nishizawa, H.; Omori, K.; Taya, N.; Ishikawa, A.; Mayumi, S.; Inoue, M.; Tanaka Isomura, E.; et al. Salivary Metabolic Signatures of Carotid Atherosclerosis in Patients with Type 2 Diabetes Hospitalized for Treatment. Front. Mol. Biosci. 2022, 9, doi:10.3389/fmolb.2022.1074285.
149	Bencharit, S.; Carlson, J.; Byrd, W.C.; Howard-Williams, E.L.; Seagroves, J.T.; McRitchie, S.; Buse, J.B.; Sumner, S. Salivary Metabolomics of Well and Poorly Controlled Type 1 and Type 2 Diabetes. Int. J. Dent. 2022, 2022, doi:10.1155/2022/7544864.
150	Li, Y.; Qian, F.; Cheng, X.; Wang, D.; Wang, Y.; Pan, Y.; Chen, L.; Wang, W.; Tian, Y. Dysbiosis of Oral Microbiota and Metabolite Profiles Associated with Type 2 Diabetes Mellitus. Microbiol. Spectr. 2023, 11, doi:10.1128/spectrum.03796-22.
151	François, M.; Karpe, A.; Liu, J.W.; Beale, D.; Hor, M.; Hecker, J.; Faunt, J.; Maddison, J.; Johns, S.; Doecke, J.; et al. Salivaomics as a Potential Tool for Predicting Alzheimer’s Disease during the Early Stages of Neurodegeneration. J. Alzheimer’s Dis. 2021, 82, doi:10.3233/JAD-210283.
152	Cui, G.; Qing, Y.; Li, M.; Sun, L.; Zhang, J.; Feng, L.; Li, J.; Chen, T.; Wang, J.; Wan, C. Salivary Metabolomics Reveals That Metabolic Alterations Precede the Onset of Schizophrenia. J. Proteome Res. 2021, 20, doi:10.1021/acs.jproteome.1c00504.
153	Tantray, S.; Sharma, S.; Prabhat, K.; Nasrullah, N.; Gupta, M. Salivary Metabolite Signatures of Oral Cancer and Leukoplakia through Gas Chromatography-Mass Spectrometry. J. Oral Maxillofac. Pathol. 2022, 26, doi:10.4103/jomfp.jomfp_335_21.
154	Kuwabara, H.; Katsumata, K.; Iwabuchi, A.; Udo, R.; Tago, T.; Kasahara, K.; Mazaki, J.; Enomoto, M.; Ishizaki, T.; Soya, R.; et al. Salivary Metabolomics with Machine Learning for Colorectal Cancer Detection. Cancer Sci. 2022, doi:10.1111/cas.15472.
155	Muller Bark, J.; Karpe, A. V.; Doecke, J.D.; Leo, P.; Jeffree, R.L.; Chua, B.; Day, B.W.; Beale, D.J.; Punyadeera, C. A Pilot Study: Metabolic Profiling of Plasma and Saliva Samples from Newly Diagnosed Glioblastoma Patients. Cancer Med. 2023, 12, doi:10.1002/cam4.5857.
156	Wei, Y.; Shi, M.; Nie, Y.; Wang, C.; Sun, F.; Jiang, W.; Hu, W.; Wu, X. Integrated Analysis of the Salivary Microbiome and Metabolome in Chronic and Aggressive Periodontitis: A Pilot Study. Front. Microbiol. 2022, 13, doi:10.3389/fmicb.2022.959416.
157	Wang, L.J.; Liu, L.; Ju, W.; Yao, W.X.; Yang, X.H.; Qian, W.H. 20 Abnormal Metabolites of Stage IV Grade C Periodontitis Was Discovered by CPSI-MS. Pathol. Oncol. Res. 2022, 28, doi:10.3389/pore.2022.1610739.
158	Schulz, A.; Lang, R.; Behr, J.; Hertel, S.; Reich, M.; Kümmerer, K.; Hannig, M.; Hannig, C.; Hofmann, T. Targeted Metabolomics of Pellicle and Saliva in Children with Different Caries Activity. Sci. Rep. 2020, 10, doi:10.1038/s41598-020-57531-8.
159	Li, Y.; Yang, Z.; Cai, T.; Jiang, D.; Luo, J.; Zhou, Z. Untargeted Metabolomics of Saliva in Caries-Active and Caries-Free Children in the Mixed Dentition. Front. Cell. Infect. Microbiol. 2023, 13, 1104295, doi:10.3389/fcimb.2023.1104295.
160	Pozzi, C.; Levi, R.; Braga, D.; Carli, F.; Darwich, A.; Spadoni, I.; Oresta, B.; Dioguardi, C.C.; Peano, C.; Ubaldi, L.; et al. A ‘Multiomic’ Approach of Saliva Metabolomics, Microbiota, and Serum Biomarkers to Assess the Need of Hospitalization in Coronavirus Disease 2019. Gastro Hep Adv. 2022, 1, doi:10.1016/j.gastha.2021.12.006.
161	Siqueira, W.L.; Dawes, C. The Salivary Proteome: Challenges and Perspectives. Proteomics - Clin. Appl. 2011, 5, doi:10.1002/prca.201100046.
162	Song, Z.; Fang, S.; Guo, T.; Wen, Y.; Liu, Q.; Jin, Z. Microbiome and Metabolome Associated with White Spot Lesions in Patients Treated with Clear Aligners. Front. Cell. Infect. Microbiol. 2023, 13, doi:10.3389/fcimb.2023.1119616.
163	Nose, D.; Sugimoto, M.; Muta, T.; Miura, S.I. Salivary Polyamines Help Detect High-Risk Patients with Pancreatic Cancer: A Prospective Validation Study. Int. J. Mol. Sci. 2023, 24, doi:10.3390/ijms24032998.
164	Nam, M.; Jo, S. rom; Park, J.H.; Kim, M.S. Evaluation of Critical Factors in the Preparation of Saliva Sample from Healthy Subjects for Metabolomics. J. Pharm. Biomed. Anal. 2023, 223, doi:10.1016/j.jpba.2022.115145.
165	Bosman, P.; Pichon, V.; Acevedo, A.C.; Le Pottier, L.; Pers, J.O.; Chardin, H.; Combès, A. Untargeted Metabolomic Approach to Study the Impact of Aging on Salivary Metabolome in Women. Metabolites 2022, 12, doi:10.3390/metabo12100986.
166	Song, X.; Yang, X.; Narayanan, R.; Shankar, V.; Ethiraj, S.; Wang, X.; Duan, N.; Ni, Y.H.; Hu, Q.; Zare, R.N. Oral Squamous Cell Carcinoma Diagnosed from Saliva Metabolic Profiling. Proc. Natl. Acad. Sci. U. S. A. 2020, 117, doi:10.1073/pnas.2001395117.
167	Jiang, X.; Chen, X.; Chen, Z.; Yu, J.; Lou, H.; Wu, J. High-Throughput Salivary Metabolite Profiling on an Ultralow Noise Tip-Enhanced Laser Desorption Ionization Mass Spectrometry Platform for Noninvasive Diagnosis of Early Lung Cancer. J. Proteome Res. 2021, 20, doi:10.1021/acs.jproteome.1c00310.
168	Okuma, N.; Saita, M.; Hoshi, N.; Soga, T.; Tomita, M.; Sugimoto, M.; Kimoto, K. Effect of Masticatory Stimulation on the Quantity and Quality of Saliva and the Salivary Metabolomic Profile. PLoS One 2017, 12, doi:10.1371/journal.pone.0183109.
169	Ciurli, A.; Derks, R.J.E.; Liebl, M.; Ammon, C.; Neefjes, J.; Giera, M. Spatially Resolved Sampling of the Human Oral Cavity for Metabolic Profiling. STAR Protoc. 2021, 2, doi:10.1016/j.xpro.2021.101002.
170	Liebsch, C.; Pitchika, V.; Pink, C.; Samietz, S.; Kastenmüller, G.; Artati, A.; Suhre, K.; Adamski, J.; Nauck, M.; Völzke, H.; et al. The Saliva Metabolome in Association to Oral Health Status. J. Dent. Res. 2019, 98, doi:10.1177/0022034519842853.
171	Hynne, H.; Sandås, E.M.; Elgstøen, K.B.P.; Rootwelt, H.; Utheim, T.P.; Galtung, H.K.; Jensen, J.L. Saliva Metabolomics in Dry Mouth Patients with Head and Neck Cancer or Sjögren’s Syndrome. Cells 2022, 11, doi:10.3390/cells11030323.
172	Herrala, M.; Turunen, S.; Hanhineva, K.; Lehtonen, M.; Mikkonen, J.J.W.; Seitsalo, H.; Lappalainen, R.; Tjäderhane, L.; Niemelä, R.K.; Salo, T.; et al. Low-Dose Doxycycline Treatment Normalizes Levels of Some Salivary Metabolites Associated with Oral Microbiota in Patients with Primary Sjögren’s Syndrome. Metabolites 2021, 11, doi:10.3390/metabo11090595.
173	Turunen, S.; Puurunen, J.; Auriola, S.; Kullaa, A.M.; Kärkkäinen, O.; Lohi, H.; Hanhineva, K. Metabolome of Canine and Human Saliva: A Non-Targeted Metabolomics Study. Metabolomics 2020, 16, doi:10.1007/s11306-020-01711-0.
174	Navazesh, M. Methods for Collecting Saliva. Ann. N. Y. Acad. Sci. 1993, 694, doi:10.1111/j.1749-6632.1993.tb18343.x.
175	Hyvärinen, E.; Savolainen, M.; Mikkonen, J.J.W.; Kullaa, A.M. Salivary Metabolomics for Diagnosis and Monitoring Diseases: Challenges and Possibilities. Metabolites 2021, 11, doi:10.3390/metabo11090587.
176	Ho, H. en; Chun, Y.; Jeong, S.; Jumreornvong, O.; Sicherer, S.H.; Bunyavanich, S. Multidimensional Study of the Oral Microbiome, Metabolite, and Immunologic Environment in Peanut Allergy. J. Allergy Clin. Immunol. 2021, 148, 627-632.e3, doi:10.1016/J.JACI.2021.03.028.
177	Murata, T.; Yanagisawa, T.; Kurihara, T.; Kaneko, M.; Ota, S.; Enomoto, A.; Tomita, M.; Sugimoto, M.; Sunamura, M.; Hayashida, T.; et al. Salivary Metabolomics with Alternative Decision Tree-Based Machine Learning Methods for Breast Cancer Discrimination. Breast Cancer Res. Treat. 2019, 177, 591–601, doi:10.1007/s10549-019-05330-9.
178	Sridharan, G.; Ramani, P.; Patankar, S.; Vijayaraghavan, R. Evaluation of Salivary Metabolomics in Oral Leukoplakia and Oral Squamous Cell Carcinoma. J. Oral Pathol. Med. 2019, 48, doi:10.1111/jop.12835.
179	McBride, E.M.; Lawrence, R.J.; McGee, K.; Mach, P.M.; Demond, P.S.; Busch, M.W.; Ramsay, J.W.; Hussey, E.K.; Glaros, T.; Dhummakupt, E.S. Rapid Liquid Chromatography Tandem Mass Spectrometry Method for Targeted Quantitation of Human Performance Metabolites in Saliva. J. Chromatogr. A 2019, 1601, doi:10.1016/j.chroma.2019.04.071.
180	Aghila Rani, K.G.; Soares, N.C.; Rahman, B.; Al-Hroub, H.M.; Semreen, M.H.; Al Kawas, S. Effects of Medwakh Smoking on Salivary Metabolomics and Its Association with Altered Oral Redox Homeostasis among Youth. Sci. Rep. 2023, 13, doi:10.1038/s41598-023-27958-w.
181	Troisi, J.; Belmonte, F.; Bisogno, A.; Pierri, L.; Colucci, A.; Scala, G.; Cavallo, P.; Mandato, C.; Nuzzi, A. Di; Michele, L. Di; et al. Metabolomic Salivary Signature of Pediatric Obesity Related Liver Disease and Metabolic Syndrome. Nutrients 2019, 11, doi:10.3390/nu11020274.
182	Assad, D.X.; Acevedo, A.C.; Mascarenhas, E.C.P.; Normando, A.G.C.; Pichon, V.; Chardin, H.; Guerra, E.N.S.; Combes, A. Using an Untargeted Metabolomics Approach to Identify Salivary Metabolites in Women with Breast Cancer. Metabolites 2020, 10, doi:10.3390/metabo10120506.
183	Wijnant, K.; Van Meulebroek, L.; Pomian, B.; De Windt, K.; De Henauw, S.; Michels, N.; Vanhaecke, L. Validated Ultra-High-Performance Liquid Chromatography Hybrid High-Resolution Mass Spectrometry and Laser-Assisted Rapid Evaporative Ionization Mass Spectrometry for Salivary Metabolomics. Anal. Chem. 2020, 92, doi:10.1021/acs.analchem.9b05598.
184	Hershberger, C.E.; Rodarte, A.I.; Siddiqi, S.; Moro, A.; Acevedo‐Moreno, L.; Brown, J.M.; Allende, D.S.; Aucejo, F.; Rotroff, D.M. Salivary Metabolites Are Promising Non‐invasive Biomarkers of Hepatocellular Carcinoma and Chronic Liver Disease. Liver Cancer Int. 2021, 2, doi:10.1002/lci2.25.
185	Saeki, Y.; Takenouchi, A.; Otani, E.; Kim, M.; Aizawa, Y.; Aita, Y.; Tomita, A.; Sugimoto, M.; Matsukubo, T. Long-Term Mastication Changed Salivary Metabolomic Profiles. Metabolites 2022, 12, doi:10.3390/metabo12070660.
186	Alqahtani, S.; Cooper, B.; Spears, C.A.; Wright, C.; Shannahan, J. Electronic Nicotine Delivery System-Induced Alterations in Oral Health via Saliva Assessment. Exp. Biol. Med. 2020, 245, doi:10.1177/1535370220941258.
187	Nunes, L.A.S.; Mussavira, S.; Bindhu, O.S. Clinical and Diagnostic Utility of Saliva as a Non-Invasive Diagnostic Fluid: A Systematic Review. Biochem. Medica 2015, 25, doi:10.11613/BM.2015.018.
188	Chiappin, S.; Antonelli, G.; Gatti, R.; De Palo, E.F. Saliva Specimen: A New Laboratory Tool for Diagnostic and Basic Investigation. Clin. Chim. Acta 2007, 383, doi:10.1016/j.cca.2007.04.011.
189	Li, K.; Wang, J.; Du, N.; Sun, Y.; Sun, Q.; Yin, W.; Li, H.; Meng, L.; Liu, X. Salivary Microbiome and Metabolome Analysis of Severe Early Childhood Caries. BMC Oral Health 2023, 23, doi:10.1186/s12903-023-02722-8.
190	Li, Z.; Mu, Y.; Guo, C.; You, X.; Liu, X.; Li, Q.; Sun, W. Analysis of the Saliva Metabolic Signature in Patients with Primary Sjögren’s Syndrome. PLoS One 2022, 17, doi:10.1371/journal.pone.0269275.
191	Li, Z.; Sarnat, J.A.; Liu, K.H.; Hood, R.B.; Chang, C.J.; Hu, X.; Tran, V.L.; Greenwald, R.; Chang, H.H.; Russell, A.; et al. Evaluation of the Use of Saliva Metabolome as a Surrogate of Blood Metabolome in Assessing Internal Exposures to Traffic-Related Air Pollution. Environ. Sci. Technol. 2022, doi:10.1021/acs.est.2c00064.
192	Tang, Z.; Sarnat, J.A.; Weber, R.J.; Russell, A.G.; Zhang, X.; Li, Z.; Yu, T.; Jones, D.P.; Liang, D. The Oxidative Potential of Fine Particulate Matter and Biological Perturbations in Human Plasma and Saliva Metabolome. Environ. Sci. Technol. 2022, 56, doi:10.1021/acs.est.1c04915.
193	Tanaka, Y.; Yamashita, R.; Kawashima, J.; Mori, H.; Kurokawa, K.; Fukuda, S.; Gotoh, Y.; Nakamura, K.; Hayashi, T.; Kasahara, Y.; et al. Omics Profiles of Fecal and Oral Microbiota Change in Irritable Bowel Syndrome Patients with Diarrhea and Symptom Exacerbation. J. Gastroenterol. 2022, 57, doi:10.1007/s00535-022-01888-2.
194	Martias, C.; Baroukh, N.; Mavel, S.; Blasco, H.; Lefèvre, A.; Roch, L.; Montigny, F.; Gatien, J.; Schibler, L.; Dufour-Rainfray, D.; et al. Optimization of Sample Preparation for Metabolomics Exploration of Urine, Feces, Blood and Saliva in Humans Using Combined Nmr and Uhplc-Hrms Platforms. Molecules 2021, 26, doi:10.3390/molecules26144111.
195	Zhang, J.; Wen, X.; Li, Y.; Li, X.; Qian, C.; Tian, Y.; Ling, R.; Duan, Y. Diagnostic Approach to Thyroid Cancer Based on Amino Acid Metabolomics in Saliva by Ultra-Performance Liquid Chromatography with High Resolution Mass Spectrometry. Talanta 2021, 235, 122729, doi:10.1016/J.TALANTA.2021.122729.
196	Yao, Z.; An, W.; Tuerdi, M.; Zhao, J. Identification of Novel Prognostic Indicators for Oral Squamous Cell Carcinoma Based on Proteomics and Metabolomics. Transl. Oncol. 2023, 33, doi:10.1016/j.tranon.2023.101672.
197	Kim, J.; An, S.; Kim, Y.; Yoon, D.W.; Son, S.A.; Park, J.W.; Jhe, W.; Park, C.S.; Shin, H.W. Surface Active Salivary Metabolites Indicate Oxidative Stress and Inflammation in Obstructive Sleep Apnea. Allergy, Asthma Immunol. Res. 2023, 15, doi:10.4168/aair.2023.15.3.316.
198	Schulte, F.; King, O.D.; Paster, B.J.; Moscicki, A.B.; Yao, T.J.; Van Dyke, R.B.; Shiboski, C.; Ryder, M.; Seage, G.; Hardt, M.; et al. Salivary Metabolite Levels in Perinatally HIV-Infected Youth with Periodontal Disease. Metabolomics 2020, 16, doi:10.1007/s11306-020-01719-6.
199	Defelice, B.C.; Fiehn, O.; Belafsky, P.; Ditterich, C.; Moore, M.; Abouyared, M.; Beliveau, A.M.; Farwell, D.G.; Bewley, A.F.; Clayton, S.M.; et al. Polyamine Metabolites as Biomarkers in Head and Neck Cancer Biofluids. Diagnostics 2022, 12, doi:10.3390/diagnostics12040797.
200	Chen, X.; Chen, Y.; Feng, M.; Huang, X.; Li, C.; Han, F.; Zhang, Q.; Gao, X. Altered Salivary Microbiota in Patients with Obstructive Sleep Apnea Comorbid Hypertension. Nat. Sci. Sleep 2022, 14, doi:10.2147/NSS.S347630.
201	DeFelice, B.C.; Fiehn, O. Rapid LC-MS/MS Quantification of Cancer Related Acetylated Polyamines in Human Biofluids. Talanta 2019, 196, doi:10.1016/j.talanta.2018.12.074.
202	Yang, H.; Yang, K.; Zhang, L.; Yang, N.; Mei, Y.X.; Zheng, Y.L.; He, Y.; Gong, Y.J.; Ding, W.J. Acupuncture Ameliorates Mobile Phone Addiction with Sleep Disorders and Restores Salivary Metabolites Rhythm. Front. Psychiatry 2023, 14, doi:10.3389/fpsyt.2023.1106100.
203	Mahalingam, S.S.; Jayaraman, S.; Bhaskaran, N.; Schneider, E.; Faddoul, F.; Paes da Silva, A.; Lederman, M.M.; Asaad, R.; Adkins-Travis, K.; Shriver, L.P.; et al. Polyamine Metabolism Impacts T Cell Dysfunction in the Oral Mucosa of People Living with HIV. Nat. Commun. 2023, 14, doi:10.1038/s41467-023-36163-2.
204	Aleti, G.; Kohn, J.N.; Troyer, E.A.; Weldon, K.; Huang, S.; Tripathi, A.; Dorrestein, P.C.; Swafford, A.D.; Knight, R.; Hong, S. Salivary Bacterial Signatures in Depression-Obesity Comorbidity Are Associated with Neurotransmitters and Neuroactive Dipeptides. BMC Microbiol. 2022, 22, doi:10.1186/s12866-022-02483-4.
205	Teruya, T.; Goga, H.; Yanagida, M. Human Age-Declined Saliva Metabolic Markers Determined by LC–MS. Sci. Rep. 2021, 11, doi:10.1038/s41598-021-97623-7.
206	de Oliveira, D.N.; Lima, E.O.; Melo, C.F.O.R.; Delafiori, J.; Guerreiro, T.M.; Rodrigues, R.G.M.; Morishita, K.N.; Silveira, C.; Muraro, S.P.; de Souza, G.F.; et al. Inflammation Markers in the Saliva of Infants Born from Zika-Infected Mothers: Exploring Potential Mechanisms of Microcephaly during Fetal Development. Sci. Rep. 2019, 9, doi:10.1038/s41598-019-49796-5.
207	Liu, S.; Zhang, S.; Chen, H.; Zhou, P.; Yang, T.; Lv, J.; Li, H.; Wang, Y. Changes in the Salivary Metabolome in Patients with Chronic Erosive Gastritis. BMC Gastroenterol. 2023, 23, doi:10.1186/s12876-023-02803-6.
208	Frampas, C.F.; Longman, K.; Spick, M.; Lewis, H.M.; Costa, C.D.S.; Stewart, A.; Dunn-Walters, D.; Greener, D.; Evetts, G.; Skene, D.J.; et al. Untargeted Saliva Metabolomics by Liquid Chromatography-Mass Spectrometry Reveals Markers of COVID-19 Severity. PLoS One 2022, 17, doi:10.1371/journal.pone.0274967.
209	Montis, N.; Cotti, E.; Noto, A.; Fattuoni, C.; Barberini, L. Salivary Metabolomics Fingerprint of Chronic Apical Abscess with Sinus Tract: A Pilot Study. Sci. World J. 2019, 2019, doi:10.1155/2019/3162063.
210	Squara, S.; Manig, F.; Henle, T.; Hellwig, M.; Caratti, A.; Bicchi, C.; Reichenbach, S.E.; Tao, Q.; Collino, M.; Cordero, C. Extending the Breadth of Saliva Metabolome Fingerprinting by Smart Template Strategies and Effective Pattern Realignment on Comprehensive Two-Dimensional Gas Chromatographic Data. Anal. Bioanal. Chem. 2023, 415, doi:10.1007/s00216-023-04516-x.
211	Jo, J.K.; Seo, S.H.; Park, S.E.; Kim, H.W.; Kim, E.J.; Na, C.S.; Cho, K.M.; Kwon, S.J.; Moon, Y.H.; Son, H.S. Identification of Salivary Microorganisms and Metabolites Associated with Halitosis. Metabolites 2021, 11, doi:10.3390/metabo11060362.
212	Sakanaka, A.; Kuboniwa, M.; Katakami, N.; Furuno, M.; Nishizawa, H.; Omori, K.; Taya, N.; Ishikawa, A.; Mayumi, S.; Tanaka Isomura, E.; et al. Saliva and Plasma Reflect Metabolism Altered by Diabetes and Periodontitis. Front. Mol. Biosci. 2021, 8, doi:10.3389/fmolb.2021.742002.
213	Lim, Y.; Tang, K.D.; Karpe, A. V.; Beale, D.J.; Totsika, M.; Kenny, L.; Morrison, M.; Punyadeera, C. Chemoradiation Therapy Changes Oral Microbiome and Metabolomic Profiles in Patients with Oral Cavity Cancer and Oropharyngeal Cancer. Head Neck 2021, 43, doi:10.1002/hed.26619.
214	Ch, R.; Singh, A.K.; Pathak, M.K.; Singh, A.; Kesavachandran, C.N.; Bihari, V.; Mudiam, M.K.R. Saliva and Urine Metabolic Profiling Reveals Altered Amino Acid and Energy Metabolism in Male Farmers Exposed to Pesticides in Madhya Pradesh State, India. Chemosphere 2019, 226, doi:10.1016/j.chemosphere.2019.03.157.
215	de Sá Alves, M.; de Sá Rodrigues, N.; Bandeira, C.M.; Chagas, J.F.S.; Pascoal, M.B.N.; Nepomuceno, G.L.J.T.; da Silva Martinho, H.; Alves, M.G.O.; Mendes, M.A.; Dias, M.; et al. Identification of Possible Salivary Metabolic Biomarkers and Altered Metabolic Pathways in South American Patients Diagnosed with Oral Squamous Cell Carcinoma. Metabolites 2021, 11, doi:10.3390/metabo11100650.
216	Cialiè Rosso, M.; Stilo, F.; Squara, S.; Liberto, E.; Mai, S.; Mele, C.; Marzullo, P.; Aimaretti, G.; Reichenbach, S.E.; Collino, M.; et al. Exploring Extra Dimensions to Capture Saliva Metabolite Fingerprints from Metabolically Healthy and Unhealthy Obese Patients by Comprehensive Two-Dimensional Gas Chromatography Featuring Tandem Ionization Mass Spectrometry. Anal. Bioanal. Chem. 2020, doi:10.…
217	Bregy, L.; Hirsiger, C.; Gartenmann, S.; Bruderer, T.; Zenobi, R.; Schmidlin, P.R. Metabolic Changes during Periodontitis Therapy Assessed by Real-Time Ambient Mass Spectrometry. Clin. Mass Spectrom. 2019, 14, doi:10.1016/j.clinms.2019.01.001.
218	Shigeyama, H.; Wang, T.; Ichinose, M.; Ansai, T.; Lee, S.W. Identification of Volatile Metabolites in Human Saliva from Patients with Oral Squamous Cell Carcinoma via Zeolite-Based Thin-Film Microextraction Coupled with GC–MS. J. Chromatogr. B Anal. Technol. Biomed. Life Sci. 2019, 1104, doi:10.1016/j.jchromb.2018.11.002.
219	Hussain, J.N.; Mantri, N.; Cohen, M.M. Working Up a Good Sweat - The Challenges of Standardising Sweat Collection for Metabolomics Analysis. Clin. Biochem. Rev. 2017, 38, 13–34.
220	Rahat, S.T.; Mäkelä, M.; Nasserinejad, M.; Ikäheimo, T.M.; Hyrkäs-Palmu, H.; Valtonen, R.I.P.; Röning, J.; Sebert, S.; Nieminen, A.I.; Ali, N.; et al. Clinical-Grade Patches as a Medium for Enrichment of Sweat-Extracellular Vesicles and Facilitating Their Metabolic Analysis. Int. J. Mol. Sci. 2023, 24, doi:10.3390/ijms24087507.
221	Mena-Bravo, A.; Luque de Castro, M.D. Sweat: A Sample with Limited Present Applications and Promising Future in Metabolomics. J. Pharm. Biomed. Anal. 2014, 90, 139–147, doi:10.1016/j.jpba.2013.10.048.
222	Cui, X.; Zhang, L.; Su, G.; Kijlstra, A.; Yang, P. Specific Sweat Metabolite Profile in Ocular Behcet’s Disease. Int. Immunopharmacol. 2021, 97, 107812, doi:10.1016/j.intimp.2021.107812.
223	Cui, X.; Su, G.; Zhang, L.; Yi, S.; Cao, Q.; Zhou, C.; Kijlstra, A.; Yang, P. Integrated Omics Analysis of Sweat Reveals an Aberrant Amino Acid Metabolism Pathway in Vogt–Koyanagi–Harada Disease. Clin. Exp. Immunol. 2020, 200, 250–259, doi:10.1111/cei.13435.
224	Woodley, F.W.; Gecili, E.; Szczesniak, R.D.; Shrestha, C.L.; Nemastil, C.J.; Kopp, B.T.; Hayes, D.J. Sweat Metabolomics before and after Intravenous Antibiotics for Pulmonary Exacerbation in People with Cystic Fibrosis. Respir. Med. 2022, 191, 106687, doi:10.1016/j.rmed.2021.106687.
225	Harshman, S.W.; Pitsch, R.L.; Schaeublin, N.M.; Smith, Z.K.; Strayer, K.E.; Phelps, M.S.; Qualley, A. V.; Cowan, D.W.; Rose, S.D.; O’Connor, M.L.; et al. Metabolomic Stability of Exercise-Induced Sweat. J. Chromatogr. B Anal. Technol. Biomed. Life Sci. 2019, 1126–1127, 121763, doi:10.1016/j.jchromb.2019.121763.
226	Harshman, S.W.; Strayer, K.E.; Davidson, C.N.; Pitsch, R.L.; Narayanan, L.; Scott, A.M.; Schaeublin, N.M.; Wiens, T.L.; Phelps, M.S.; O’Connor, M.L.; et al. Rate Normalization for Sweat Metabolomics Biomarker Discovery. Talanta 2021, 223, 121797, doi:10.1016/j.talanta.2020.121797.
227	Harshman, S.W.; Browder, A.B.; Davidson, C.N.; Pitsch, R.L.; Strayer, K.E.; Schaeublin, N.M.; Phelps, M.S.; O’Connor, M.L.; Mackowski, N.S.; Barrett, K.N.; et al. The Impact of Nutritional Supplementation on Sweat Metabolomic Content: A Proof-of-Concept Study. Front. Chem. 2021, 9, 1–11, doi:10.3389/fchem.2021.659583.
228	Brunmair, J.; Bileck, A.; Stimpfl, T.; Raible, F.; Del Favero, G.; Meier-Menches, S.M.; Gerner, C. Metabo-Tip: A Metabolomics Platform for Lifestyle Monitoring Supporting the Development of Novel Strategies in Predictive, Preventive and Personalised Medicine. EPMA J. 2021, 12, 141–153, doi:10.1007/s13167-021-00241-6.
229	Brunmair, J.; Gotsmy, M.; Niederstaetter, L.; Neuditschko, B.; Bileck, A.; Slany, A.; Feuerstein, M.L.; Langbauer, C.; Janker, L.; Zanghellini, J.; et al. Finger Sweat Analysis Enables Short Interval Metabolic Biomonitoring in Humans. Nat. Commun. 2021, 12, 1–28, doi:10.1038/s41467-021-26245-4.
230	Delgado-Povedano, M.M.; Castillo-Peinado, L.S.; Calderón-Santiago, M.; Luque de Castro, M.D.; Priego-Capote, F. Dry Sweat as Sample for Metabolomics Analysis. Talanta 2020, 208, 120428, doi:10.1016/j.talanta.2019.120428.
